# Supplementary material for: Profiling Microglia in a Mouse Model of Machado–Joseph Disease
Source: Biomedicines. 2022 Jan 23;10(2):237. doi: 10.3390/biomedicines10020237 (PMC8869404; doi:10.3390/biomedicines10020237)
Supplement: Supplementary file 1 [file biomedicines-10-00237-s001.zip]

Archive with 4 entries (4 files):
- Supplementary_Data_1.xlsx
- Supplementary_Data_2.xlsx
- Supplementary_Materials_and_Methods.pdf
- Supplementary_Results.pdf
