# Supplementary material for: Profiling Microglia in a Mouse Model of Machado–Joseph Disease
Source: Biomedicines. 2022 Jan 23;10(2):237. doi: 10.3390/biomedicines10020237 (PMC8869404; doi:10.3390/biomedicines10020237)
Supplement: Supplementary file 1 [file biomedicines-10-00237-s001.zip › Supplementary_Data_1.xlsx]

## Sheet: 6_Cell_Types
Cell Type	Gene	IonXpress_001_WT1	IonXpress_002_WT2	IonXpress_003_WT3	IonXpress_004_WT4	IonXpress_005_TG1	IonXpress_006_TG2	IonXpress_007_TG3	IonXpress_008_TG4
Astrocytes	P4ha3	-2.73697	-1.18442	-2.47393	-0.535332	0.765535	0.356144	-1.94342	-1.88897
Astrocytes	Slc25a34	-2.18442	-0.200913	0.214125	-0.943416	-0.234465	-1.21759	-1.94342	-0.184425
Astrocytes	Chrdl1	-2.18442	-1.18442	-1.47393	-3.47393	-0.556393	-3.18442	-1.51457	0.31034
Astrocytes	Glis3	-1.78588	0.0703893	-3.47393	-3.47393	-0.971431	0.678072	0.495695	-1.18442
Astrocytes	Cybrd1	-1.18442	-1.94342	-2.47393	0.378512	-0.37707	-0.217591	-1.18442	0.823749
Astrocytes	Kcnn3	-1.18442	-3.47393	-1.47393	-3.47393	-0.971431	-3.18442	-1.94342	-1.51457
Astrocytes	Gdpd2	-0.971431	-0.200913	0.214125	-0.0740006	0.0285692	0.678072	-0.915936	1.5008
Astrocytes	Trim9	-0.971431	-1.18442	-1.152	0.0565835	-0.234465	-1.64386	-0.68966	-0.915936
Astrocytes	Mlc1	-0.971431	-0.713119	-1.47393	-0.943416	-1.55639	-1.21759	-2.47393	-0.915936
Astrocytes	Slc7a2	-0.971431	0.565597	-0.0291463	-2.55639	0.443607	0.0976108	0.815575	-0.321928
Astrocytes	Ranbp3l	-0.761213	0.0703893	0.970854	0.275007	-0.37707	0.941106	-1.94342	0.669027
Astrocytes	Gm5089	-0.761213	-1.94342	-0.888969	-2.55639	-0.736966	0.356144	-0.340075	1.30451
Astrocytes	Rgs20	-0.761213	-1.94342	-0.494109	-2.55639	-0.556393	0.0976108	-2.47393	-0.0439433
Astrocytes	Grhl1	-0.599462	-3.47393	-0.494109	1.11103	-0.971431	-3.18442	0.0840643	0.411426
Astrocytes	Fzd2	-0.599462	-0.0588937	-2.47393	-2.55639	-1.55639	0.238787	-0.184425	0.669027
Astrocytes	Vnn1	-0.321928	-3.47393	0.516015	-0.943416	0.536053	-0.915936	-0.340075	1.54597
Astrocytes	Ttpa	-0.321928	0.389567	-3.47393	-0.535332	-1.94342	-1.64386	-1.18442	0.201634
Astrocytes	2900005J15Rik	-0.184425	1.33914	-1.152	0.925999	0.15056	-0.415037	-1.18442	0.669027
Astrocytes	Pm20d1	0.226509	0.0703893	1.59932	1.22651	-0.0892673	0.773996	-0.340075	1.40599
Astrocytes	Pamr1	0.31034	0.475085	-0.494109	-1.94342	-0.37707	-1.21759	0.298658	1.02148
Astrocytes	Frem2	0.31034	-0.713119	0.604071	-0.200913	1.69599	2.47508	0.956057	2.08406
Astrocytes	Rorb	0.31034	0.731183	1.79909	1.8953	0.536053	1.1635	0.659925	1.30451
Astrocytes	Gli1	0.400538	-1.51457	0.604071	0.555816	0.903038	0.238787	-1.94342	1.99277
Astrocytes	Mamdc2	0.400538	-0.200913	0.321928	0.713696	1.69599	2.58015	2.3505	2.47768
Astrocytes	Pipox	0.400538	1.18269	1.68257	-0.0740006	0.695994	1.23266	0.400538	0.669027
Astrocytes	Cyp4f15	0.475085	-1.18442	-1.88897	-2.55639	-0.234465	-0.217591	0.815575	1.35614
Astrocytes	Gli3	0.545968	-0.358454	1.15704	1.85997	-1.94342	0.584963	-0.0439433	1.35614
Astrocytes	Cbs	0.545968	0.286881	0.604071	1.05658	0.970854	0.941106	0.0840643	1.30451
Astrocytes	Itih3	0.687061	0.176323	-0.494109	0.863938	1.02857	0.238787	0.584963	1.926
Astrocytes	Atp13a4	0.748461	0.176323	-0.321928	-0.0740006	1.76977	1.29866	0.0840643	2.28096
Astrocytes	Grm3	0.748461	0.176323	2.15704	-0.0740006	1.57531	-0.217591	0.815575	1.02148
Astrocytes	Tnc	0.807355	-0.713119	0.757023	0.790772	0.83996	1.774	-2.47393	-1.88897
Astrocytes	Ccdc80	0.871844	1.72683	1.51096	1.85997	1.30451	1.47508	3.17951	2.76553
Astrocytes	Cldn10	1.03562	0.176323	1.51096	1.27501	0.613532	0.238787	-0.68966	1.08406
Astrocytes	Elovl2	1.03562	1.60881	1.55582	1.11103	1.80323	1.98185	1.66448	2.90881
Astrocytes	Entpd2	1.13093	1.12433	1.26903	0.863938	2.1177	0.475085	1.29866	2.97453
Astrocytes	Crb2	1.18269	1.0635	0.604071	0.641546	2.37573	2.83996	1.88753	2.35896
Astrocytes	Dio2	1.18269	0.871844	2.0036	2.75275	1.69599	0.475085	1.07724	1.926
Astrocytes	Itga7	1.18269	1.0635	1.76129	0.863938	1.76977	1.81967	0.739848	1.99277
Astrocytes	Paqr6	1.31615	1.38405	2.06695	1.37295	1.09085	1.35614	0.495695	1.40599
Astrocytes	Cth	1.47508	0.565597	0.757023	0.713696	0.970854	1.29866	1.95233	2.5435
Astrocytes	Sorcs2	1.51096	1.43296	0.903038	-0.358454	1.40054	2.81762	2.37573	2.60881
Astrocytes	Plcd4	1.61824	0.799087	2.66221	2.42223	0.903038	1.09761	2.51602	2.33342
Astrocytes	Hgf	1.68706	1.68706	1.21412	1.22651	2.53356	2.65535	2.19535	2.25399
Astrocytes	Aqp9	1.74846	2.33628	1.97085	3.20945	2.35332	2.83996	1.88753	2.47768
Astrocytes	Slc14a2	1.83996	1.23266	2.90497	1.32769	2.76765	3.7845	2.22033	3.15866
Astrocytes	Ephx2	1.8679	2.0036	1.37295	0.275007	1.76977	2.68032	1.73985	2.43029
Astrocytes	Celsr1	2.13093	0.0703893	0.604071	0.555816	2.65535	2.52857	2.32769	3.0993
Astrocytes	Aqp4	2.13093	2.45681	3.08236	2.77189	2.93734	2.96347	2.6017	3.64962
Astrocytes	Fam20a	2.20163	2.15056	0.970854	2.42223	2.69377	0.584963	1.95233	2.72901
Astrocytes	Bmpr1b	2.24793	2.87184	2.77821	2.82579	2.27798	1.94486	1.66448	2.14405
Astrocytes	Slc15a2	2.43563	2.854	3.59932	3.18269	3.29131	3.07724	3.0018	2.94298
Astrocytes	AI464131	2.51096	2.17951	1.90304	1.46989	2.59694	2.58015	2.24793	2.60881
Astrocytes	Adhfe1	2.63459	2.0635	1.83592	2.25096	2.93734	3.72792	3.1375	3.848
Astrocytes	Fgfr3	2.66903	2.58736	2.88753	2.94486	3.17473	2.98185	2.70266	4.06953
Astrocytes	Gm973	2.93923	2.60881	3.1127	3.39917	3.82985	3.82883	4.07125	4.3067
Astrocytes	Egfr	3.2032	1.87184	2.68257	2.22342	2.9542	3.37295	2.51602	3.05485
Astrocytes	Fmo1	3.38543	3.31179	3.19849	1.99277	3.80323	2.96347	3.32625	4.11437
Astrocytes	Lrig1	3.44493	3.57773	3.28096	3.09761	3.27947	3.44626	2.66448	4.18587
Astrocytes	Nwd1	3.52982	3.44493	3.22651	3.3505	3.46858	4.17393	3.76022	4.79857
Astrocytes	Ppp1r3c	3.60051	3.49057	4.09001	4.08321	2.9222	2.13093	2.42492	3.43029
Astrocytes	Slc14a1	3.73335	3.45681	3.58856	3.30159	4.48478	4.2891	3.91169	3.97545
Astrocytes	Aldh1l1	3.77294	3.6792	3.64155	3.52356	4.02326	4.52168	3.91934	5.01525
Astrocytes	Prdm16	3.83996	3.44493	3.46597	1.99277	4.06781	4.91791	3.77926	5.1469
Astrocytes	Slc4a4	3.848	3.16511	3.40735	2.69822	3.66562	3.41684	3.44758	4.23419
Astrocytes	Tmem82	3.91934	3.51223	3.76977	3.63807	3.16027	3.86096	3.16672	3.58736
Astrocytes	Slc7a11	4.15056	4.57228	4.3512	4.87332	4.26003	4.88704	3.9607	5.13258
Astrocytes	Slc39a12	4.34979	4.05658	4.29352	3.43429	4.84699	5.25701	4.87283	5.36072
Astrocytes	Slc6a11	4.35473	4.29939	4.7021	4.38128	4.35896	3.89239	3.7126	4.24793
Astrocytes	Notch3	4.37016	3.81865	3.92979	3.53481	4.14649	4.92315	4.07125	4.87036
Astrocytes	Aifm3	4.62234	4.69822	4.82069	4.36317	4.79025	5.52826	4.70266	5.79649
Astrocytes	Sox9	5.02945	4.19377	4.6153	3.45681	5.37678	5.5741	4.70266	5.72601
Astrocytes	Vcam1	5.17113	5.85	5.86518	5.26266	5.65048	6.10182	6.34216	6.1471
Astrocytes	Gja1	5.3978	5.62147	5.88069	5.75141	6.10434	5.68004	5.58616	6.595
Astrocytes	Abcd2	5.54288	5.07553	4.90448	5.34802	5.55459	5.52136	5.71754	5.02326
Astrocytes	Daam2	5.74524	5.03782	5.46923	5.98003	5.46271	4.42425	5.5157	4.926
Astrocytes	Slc7a10	5.8748	5.46793	5.2604	3.86096	5.58556	6.51979	5.84449	6.67582
Astrocytes	Slc1a3	6.95594	6.66292	6.49937	6.00742	6.79364	6.83124	6.61633	7.50661
Endothelia	Fgfbp1	-2.18442	-0.358454	-3.47393	-3.47393	0.15056	0.773996	-0.915936	0.823749
Endothelia	Sox17	-1.78588	-3.47393	-3.47393	-3.47393	-1.94342	-0.915936	-0.514573	-1.88897
Endothelia	Kcnq1	-1.78588	-0.713119	-0.888969	-2.55639	-1.55639	-3.18442	-1.18442	-0.321928
Endothelia	Megf6	-1.4344	-0.0588937	-0.494109	-1.51457	0.695994	0.584963	-0.184425	1.5008
Endothelia	Hmgcs2	-0.454032	-0.514573	-0.168123	-3.47393	-1.21759	0.475085	-0.340075	-0.321928
Endothelia	Angpt2	-0.184425	-0.514573	-0.888969	-3.47393	-1.94342	-0.415037	1.01436	1.08406
Endothelia	Abcc6	-0.0740006	0.286881	-0.321928	0.713696	0.695994	1.774	1.19535	2.22651
Endothelia	Hrct1	0.0285692	0.475085	0.0976108	-1.21759	0.250962	1.41684	0.887525	1.89142
Endothelia	Gimap4	0.137504	-0.200913	0.422233	0.641546	-0.971431	0.475085	0.495695	0.584963
Endothelia	Myct1	0.31034	0.799087	-2.47393	1.37295	1.3505	0.678072	0.584963	0.956057
Endothelia	Slco1a4	0.475085	0.799087	1.32193	-0.0740006	2.20163	2.29572	1.3505	2.5008
Endothelia	C130074G19Rik	0.687061	0.475085	0.516015	1.16993	1.49057	2.19849	1.4957	2.45418
Endothelia	Clec14a	0.748461	1.23266	0.0976108	0.378512	1.09085	2.75061	1.25096	2.6893
Endothelia	Hmcn1	0.748461	1.23266	0.604071	-0.535332	0.443607	0.678072	0.189034	2.38128
Endothelia	Adh1	0.748461	-0.713119	0.831877	-0.358454	1.4489	1.58015	1.29866	1.89142
Endothelia	Sigirr	1.08406	1.93734	1.03562	1.27501	1.20163	1.85997	1.58015	1.89142
Endothelia	4930578C19Rik	1.35614	-0.514573	0.678072	1.05658	1.65535	2.72683	1.852	2.5008
Endothelia	Adamtsl2	1.51096	1.12433	1.26903	1.05658	-0.234465	0.584963	0.739848	0.956057
Endothelia	Igsf5	1.58496	-0.200913	1.41684	0.713696	1.02857	2.32769	1.88753	2.83996
Endothelia	Gimap8	1.68706	1.93734	0.604071	0.555816	2.37573	2.06005	1.01436	2.25399
Endothelia	Asb4	1.83996	2.76553	2.37016	3.0072	2.80323	3.20006	3.54844	2.99095
Endothelia	Nostrin	1.83996	2.93923	2.9222	1.926	2.55582	2.96347	3.0018	2.66903
Endothelia	AU021092	1.98185	2.62994	2.26604	2.42223	2.69377	3.37295	3.32625	3.61824
Endothelia	Stap2	2.0072	1.93734	2.09761	1.55582	2.20163	1.94486	2.68257	3.47638
Endothelia	Csrp2	2.06005	1.72683	2.06695	1.59932	2.27798	3.26454	2.81558	3.5656
Endothelia	Ly75	2.17951	1.65076	0.678072	1.05658	2.06005	3.1127	2.46989	1.81967
Endothelia	Flt4	2.31325	2.45681	0.422233	0.713696	2.83794	3.58015	2.37573	3.59813
Endothelia	Mmrn2	2.35614	2.33628	2.23879	1.71809	2.69377	2.85997	3.1375	2.97453
Endothelia	Mfsd7c	2.41414	2.23573	1.90304	2.19535	2.80323	3.04089	3.0018	3.41819
Endothelia	Cd40	2.41414	2.97085	2.59932	3.53481	2.69377	3.40327	3.31325	3.20006
Endothelia	Scarf1	2.51096	1.68706	1.32193	1.27501	1.80323	2.83996	2.68257	2.7845
Endothelia	Icam2	2.54844	3.32481	3.29425	3.14078	3.40054	3.65535	3.86888	3.8125
Endothelia	Mecom	2.54844	3.60881	1.93734	2.87774	3.52231	3.56803	3.9607	4.24793
Endothelia	Sema3g	2.58256	3.03386	2.74201	2.19535	3.01614	4.02148	2.79701	3.57652
Endothelia	Nos3	2.74846	1.93734	1.59932	1.71809	2.7866	3.44626	3.6837	3.34483
Endothelia	Rnf125	2.79494	3.27352	2.62059	3.69711	3.34056	2.96347	3.65306	3.89239
Endothelia	Ctsw	2.79494	2.09424	2.0036	3.20945	2.0321	1.90304	1.70487	2.95977
Endothelia	Trim16	2.81147	3.54597	2.51349	2.16993	2.90497	4.05832	3.10769	3.70929
Endothelia	Foxf2	2.81147	2.23573	1.87184	2.30159	3.32912	3.29719	3.74093	3.6792
Endothelia	Rassf9	2.81147	2.0635	2.55582	2.73552	3.32912	3.14893	3.24793	3.55459
Endothelia	Serpinb6b	2.86987	2.58736	2.88753	1.37295	2.7137	2.90304	2.64386	3.62877
Endothelia	Mmp25	2.926	3.72683	2.12763	3.39917	3.49057	4.18269	2.56071	3.20006
Endothelia	Slc19a3	2.93923	3.26003	2.75916	3.19692	3.16027	3.81762	3.72247	4.58676
Endothelia	Tie1	2.99458	3.01792	2.72247	2.25096	3.51223	4.20789	4.30086	4.24108
Endothelia	Ptgis	2.99458	3.20789	3.26754	2.3505	3.47897	4.03034	3.55949	3.80323
Endothelia	Ctla2a	2.99458	3.31179	3.89627	3.22342	3.44626	3.43162	3.33914	4.57652
Endothelia	Dll4	3.13258	2.62994	3.19849	2.46728	3.47897	3.34341	3.27501	3.71918
Endothelia	Robo4	3.17951	2.90497	2.64155	2.51349	3.51223	4.71589	3.76977	3.85699
Endothelia	Higd1b	3.28096	3.31179	3.41954	1.99277	2.55582	2.81762	2.64386	3.47638
Endothelia	Foxq1	3.28096	1.5656	1.79909	2.11103	3.30451	3.71589	3.27501	4.10685
Endothelia	Egfl7	3.43563	3.27352	3.16993	3.0072	3.45681	4.7845	4.12267	5.01123
Endothelia	Akr1c14	3.44493	3.23419	3.79805	3.41143	3.49057	3.32769	3.44758	4.33271
Endothelia	Ushbp1	3.47379	3.36177	3.39506	3.42223	3.52231	4.07724	3.54844	4.60288
Endothelia	Adcy4	3.55704	3.76447	3.98003	3.37573	3.70377	4.26529	4.40054	4.7666
Endothelia	Slc38a5	3.76447	3.37434	2.81558	2.65764	3.31615	3.18269	3.50462	3.90881
Endothelia	Kdr	3.79494	3.15218	2.49057	2.71589	3.96162	3.95327	4.28762	4.51665
Endothelia	8430408G22Rik	3.85499	4.89288	4.37643	3.30159	3.57531	4.80684	4.52669	4.40667
Endothelia	Erg	4.07724	4.44493	4.35755	4.3512	4.52795	4.95791	4.38198	5.54659
Endothelia	Cyyr1	4.08321	3.64962	4.26003	3.98368	4.40599	5.03078	4.57592	5.16511
Endothelia	Cd93	4.16189	4.06437	3.88753	3.96809	4.27277	4.43162	4.43029	4.31976
Endothelia	Slc16a4	4.30232	4.26754	4.27352	3.31325	4.6893	4.70984	4.28762	5.02724
Endothelia	Tm4sf1	4.32912	4.89288	5.57016	5.09381	5.22728	5.91289	5.60733	6.02702
Endothelia	She	4.33414	3.64962	4.10434	4.06091	4.76341	5.13093	4.75061	5.75221
Endothelia	Itga4	4.48285	4.45681	3.77926	3.51223	4.6311	5.31615	5.0365	4.62877
Endothelia	Emcn	4.55643	4.91791	4.72137	5.31687	5.23726	5.33557	5.21801	5.81481
Endothelia	Wfdc1	4.62234	5.0027	4.86096	4.50144	5.18745	5.804	5.57016	5.90689
Endothelia	Gm694	4.71754	5.0027	4.58916	5.06824	5.31034	5.44559	5.44758	6.47119
Endothelia	Slc39a8	4.72137	5.1014	5.06695	5.12309	4.6893	5.09972	4.99729	4.91743
Endothelia	Slc22a8	4.74147	4.36177	4.12681	4.09761	5.63836	5.65592	5.13011	6.00338
Endothelia	Tek	4.749	4.71754	4.8339	4.30743	4.90977	5.30451	5.21451	5.76633
Endothelia	Esam	4.76447	4.65935	4.21257	4.16912	5.21412	5.46663	5.28133	5.91743
Endothelia	Cgnl1	4.81044	4.61883	4.6153	4.40463	5.17073	5.70984	5.23151	6.19298
Endothelia	Slfn5	4.87676	4.61883	4.76022	5.54504	5.53605	5.74766	5.31687	5.38232
Endothelia	Lsr	4.95327	5.09381	4.72629	4.69209	5.07553	5.83112	5.55428	5.97934
Endothelia	Ocln	4.96717	5.12681	4.86096	4.62293	5.30086	6.26903	5.99932	6.21897
Endothelia	Abcb1a	5.07082	5.05311	4.8475	4.7021	6.01212	6.08831	5.78581	6.15239
Endothelia	Cldn5	5.21412	4.97499	4.0197	4.51286	5.88484	5.81762	6.32787	6.1914
Endothelia	Car4	5.32876	5.22072	5.38267	5.44261	5.77926	6.31814	5.95907	6.88215
Endothelia	Igfbp7	5.40531	5.42761	5.56468	5.31687	5.59842	6.1418	5.96717	6.66078
Endothelia	Stra6	5.78215	5.5043	5.33235	4.42223	5.63081	6.81622	5.88996	6.61456
Endothelia	Pglyrp1	5.98368	7.03188	5.57561	6.42828	6.55321	7.12195	6.53372	6.89191
Endothelia	Ptprb	6.16812	5.58256	6.10266	5.87135	6.6359	7.02702	6.45055	6.98846
Endothelia	Flt1	6.2604	6.30415	5.68958	5.90713	6.83517	7.20789	6.75315	7.3285
Endothelia	Cdh5	6.43496	5.83895	5.1811	5.53169	6.80581	6.90893	6.77307	7.22072
Endothelia	Fn1	6.44344	6.53185	5.50653	5.75836	7.27491	7.54303	7.03067	7.3753
Endothelia	Ly6a	6.59186	6.74483	6.62585	6.56102	7.11842	7.16128	7.18953	7.35834
Endothelia	Fam129a	6.66945	6.45088	5.74335	6.10664	6.59708	6.4545	6.51586	5.96116
Endothelia	Itm2a	6.97039	6.46222	6.72765	6.43263	6.92979	7.48228	7.19564	8.23089
Endothelia	Pecam1	7.32355	7.50851	7.25361	7.4203	7.71692	8.0974	7.68818	8.37955
Endothelia	Cd34	7.82636	7.68874	7.3978	6.96705	7.62593	7.44915	7.76142	7.27603
Microglia	Ptafr	-0.184425	-0.943416	-0.321928	0.275007	0.443607	-0.0588937	-0.514573	-1.18442
Microglia	Ch25h	1.43296	1.38405	1.15704	-0.0740006	1.30451	1.35614	1.1375	1.5008
Microglia	Fcgr2b	2.66903	3.86295	2.29278	3.38681	3.06005	3.56803	3.94486	2.47768
Microglia	Ccr7	3.0072	4.34341	3.14078	3.67807	3.96162	3.87086	4.61765	3.71918
Microglia	Myo1g	3.31325	3.62877	3.0036	3.67807	3.92979	3.99277	3.87676	3.39506
Microglia	Angptl7	3.38543	3.64962	3.15543	2.37573	2.46728	3.51475	3.0018	2.87381
Microglia	C1qc	3.64386	3.6893	3.48929	3.32625	3.34056	3.40327	3.24793	3.05485
Microglia	Ccl7	3.74093	3.43296	3.34483	2.51349	2.51349	2.68032	3.59096	3.46597
Microglia	Tnf	3.74953	3.31179	2.98732	2.59694	3.29131	3.54102	3.63343	3.30743
Microglia	Gdf15	3.9607	3.65878	4.03562	3.64847	4.13914	3.76235	3.88557	4.4363
Microglia	Hmha1	3.98732	3.74631	3.57773	3.64847	4.35896	4.21645	4.62293	3.86592
Microglia	Tnfaip8l2	4.79909	4.57713	4.50653	4.77663	4.85947	4.76765	4.69822	4.87922
Microglia	Arhgap9	4.90497	5.14812	4.59991	4.97223	4.96162	4.69209	5.09339	4.65421
Microglia	Tlr2	5.17672	5.30268	5.14527	5.12639	5.26303	5.33163	5.54597	5.03078
Microglia	Rac2	5.45681	6.12309	4.926	5.14771	5.35579	5.36212	5.55152	5.18943
Microglia	Asb2	5.57652	5.08661	4.59455	5.13709	5.56499	5.27314	5.44758	4.80323
Microglia	Myo1f	5.65592	5.74604	5.05918	5.49889	5.49601	5.49442	6.04418	5.12887
Microglia	Ccl4	5.67469	5.04527	5.35755	4.94017	5.49313	5.76474	6.02281	5.8125
Microglia	Rhoh	5.73145	5.75995	6.06674	5.89239	5.8166	5.95559	5.99322	5.70653
Microglia	C5ar1	5.7412	5.80787	5.33557	5.60526	5.71507	5.55121	5.99932	5.24451
Microglia	Ncf4	5.76474	6.12122	5.56742	5.96209	5.72219	6.41701	5.70543	5.99141
Microglia	Csf2rb	5.76474	6.08661	5.39472	5.96602	6.03672	6.00675	5.851	5.60555
Microglia	Slamf8	5.93452	6.25739	6.04155	6.32463	6.13422	6.28096	5.96924	5.48832
Microglia	Tbxas1	6.00518	5.64414	5.02768	5.00764	5.86171	5.58045	5.95489	5.06953
Microglia	Psd4	6.06005	6.07168	5.32265	5.52638	6.04045	5.87922	6.07852	5.40633
Microglia	Fermt3	6.3036	6.20379	6.0648	5.85425	6.67243	6.20789	6.5941	5.86146
Microglia	Ccdc88b	6.34961	6.45368	5.9674	6.14771	6.24698	6.54967	6.11374	6.35913
Microglia	Gpr157	6.37138	5.98117	6.09149	6.30907	6.74174	6.53481	6.46923	6.42744
Microglia	H2-Oa	6.40548	6.5345	6.23496	6.43263	6.20085	5.82858	6.10622	5.5738
Microglia	Csf3r	6.46385	6.20887	5.66448	5.92979	6.15502	6.19535	6.51586	6.06178
Microglia	Hk3	6.58631	7.06426	6.90869	6.93275	6.68328	6.78581	6.63807	6.11603
Microglia	Pik3r5	6.67666	6.97212	6.28688	6.22978	6.79805	6.67553	6.67214	5.96717
Microglia	H2-DMb1	6.68706	6.67158	6.39318	6.39163	6.70224	6.61088	6.87934	6.29076
Microglia	Nlrp3	6.74416	6.69474	6.89263	6.87123	7.04034	7.4261	7.08406	7.11801
Microglia	Gpr183	6.83656	6.65163	7.26454	7.02956	6.82209	6.80387	6.94462	7.19741
Microglia	Slc15a3	6.88643	7.07264	6.97774	7.02757	6.87652	6.92552	6.89966	6.91109
Microglia	Nfam1	7.01502	6.92327	6.25701	6.30743	6.82426	6.70984	7.04232	6.21548
Microglia	Parvg	7.02802	7.11312	6.96544	6.88826	7.15512	7.17193	7.08311	6.53574
Microglia	Cd83	7.13463	6.92944	8.1916	7.7496	7.07168	7.18795	6.78921	7.78731
Microglia	Slamf9	7.15916	7.11041	6.90977	7.01223	6.99288	7.06555	7.24584	7.3443
Microglia	Card9	7.16138	7.3869	7.51072	7.68138	7.62278	7.65435	7.26078	7.62308
Microglia	Snx20	7.19269	7.25814	7	7.36536	7.09793	6.979	7.20252	6.85487
Microglia	Ncf2	7.24298	7.56872	7.55995	7.73444	7.57077	7.91916	7.60785	7.61198
Microglia	Il21r	7.27128	7.3419	7.16048	7.30351	7.05615	7.00203	7.34758	6.70293
Microglia	Hck	7.28216	7.32867	7.20819	7.29875	7.58173	7.24688	7.27398	7.03485
Microglia	Was	7.3222	7.48977	7.27286	7.30351	7.51215	7.44386	7.69125	6.86369
Microglia	Ccl2	7.39977	7.37104	7.51001	6.64947	6.82107	6.88179	7.08874	7.38448
Microglia	Abcc3	7.45853	7.33646	6.85425	6.85087	7.69042	7.30067	7.44402	6.69808
Microglia	Cd300a	7.46271	7.72601	7.53107	7.88978	7.41253	7.43496	7.62271	7.36142
Microglia	Slfn2	7.53325	7.85972	7.45393	7.86858	7.97545	8.11697	7.86685	8.10596
Microglia	Cbr2	7.61139	7.73782	7.64911	7.65005	7.44319	7.02348	8.15613	7.43254
Microglia	Plau	7.71032	6.85212	6.5331	6.31994	7.63706	7.4465	7.75909	6.95699
Microglia	Alox5ap	7.74665	7.88283	7.44211	7.86487	8.10423	8.23419	8.02042	7.81192
Microglia	Cxcl16	7.79299	7.63154	7.633	7.539	7.57145	7.502	7.95029	7.78614
Microglia	Ltc4s	7.82496	7.93923	7.7343	7.72445	7.9424	7.92041	7.81762	7.49177
Microglia	Rasal3	7.87793	7.79442	7.66128	7.52693	7.61279	7.5562	8.01898	7.30934
Microglia	P2ry6	7.95553	8.24745	8.15102	8.06026	8.04685	8.0499	7.97223	7.17642
Microglia	Ccr5	8.02558	8.35385	8.21907	8.2097	8.16325	7.78024	8.1641	7.62753
Microglia	Sash3	8.08465	8.25158	7.6252	7.85842	8.24892	7.87652	8.14134	7.1983
Microglia	Lag3	8.20281	8.02663	7.86028	7.84549	8.2034	8.02231	7.90707	7.66888
Microglia	Pik3ap1	8.26407	7.92428	7.77538	7.88557	8.42903	8.05344	8.22771	7.88277
Microglia	Kcnk6	8.2993	8.53761	8.1282	7.73444	8.34651	8.43721	8.40969	7.93834
Microglia	Il1b	8.4224	8.83213	8.455	9.13003	9.11202	8.90442	9.00767	9.30108
Microglia	Irf5	8.45401	8.30145	7.46197	7.52489	8.39146	7.91534	8.36457	7.74275
Microglia	Ccrl2	8.4663	8.4824	8.52892	8.39232	8.52415	8.40305	8.70473	8.74809
Microglia	Ptpn6	8.46838	8.49849	8.15147	8.57024	8.58075	8.26308	8.35918	8.17068
Microglia	Cd37	8.49989	8.47573	8.46777	8.296	8.59003	8.54925	8.48176	8.07986
Microglia	Blnk	8.58744	8.82244	8.76451	8.80671	8.68888	8.88469	8.79779	8.32017
Microglia	Vav1	8.70833	8.76812	8.64494	8.85356	8.81481	8.96275	8.73809	8.40271
Microglia	Nckap1l	8.72035	8.61176	8.71335	8.43513	8.53314	8.36286	8.41193	8.26571
Microglia	Tlr9	8.74638	8.49257	8.19338	8.58752	8.67094	8.56152	8.20814	8.29563
Microglia	Cd52	8.81657	9.22745	8.90041	9.56908	9.17904	8.87682	9.07676	9.34937
Microglia	Ccl9	8.83861	8.96734	9.06024	9.48365	9.17946	8.9271	9.35025	9.31395
Microglia	Itgb2	9.07569	9.42507	8.64465	9.07165	9.22347	9.158	8.89194	8.67105
Microglia	Slc11a1	9.09239	9.17428	9.17348	9.11437	8.99461	8.90926	8.96691	8.63655
Microglia	Nfkbid	9.12523	8.886	9.05832	8.52321	8.79142	8.80387	8.80719	9.11129
Microglia	Cd14	9.33027	9.60661	9.39669	9.76316	9.73532	9.92456	9.75584	9.49939
Microglia	Ncf1	9.50293	9.81855	9.45319	9.66576	9.49603	9.80113	9.56323	9.46913
Microglia	Siglech	9.53413	9.53691	9.78432	9.53955	9.57386	9.50581	9.48212	9.10226
Microglia	Irf8	9.55712	9.10313	8.17393	8.28045	9.32942	9.07756	9.4878	8.66512
Microglia	Pla2g15	9.62746	9.4706	8.95431	9.21182	9.44601	9.17944	9.24017	8.40118
Microglia	Cx3cr1	9.98091	9.85607	9.61919	9.53568	9.94125	9.8142	9.9571	9.03485
Microglia	Tmem119	10.1695	10.2272	9.80761	9.8178	10.1326	10.2502	10.4004	9.15934
Microglia	Selplg	10.2373	10.4223	10.2437	10.2302	10.2423	9.87978	10.12	9.42011
Microglia	Ccl3	10.2556	9.9546	9.86389	9.28921	10.2547	10.0634	10.5244	10.2571
Microglia	Fcgr3	10.2599	10.6997	10.5142	10.7788	10.4167	10.3342	10.5508	10.3116
Microglia	Tyrobp	10.3309	10.3603	10.5238	10.7265	10.5031	10.349	10.4547	10.6285
Microglia	Il10ra	10.3789	10.2416	10.0354	10.2775	10.4811	10.3436	10.3763	9.88934
Microglia	Olfml3	10.4552	10.2395	9.43973	9.73956	9.59305	9.5092	10.1842	8.78669
Microglia	Pld4	10.5378	10.648	10.5936	10.7037	10.442	10.2393	10.4158	9.98402
Microglia	Cd68	10.5798	10.6288	10.4716	10.357	10.4045	10.1083	10.233	9.99217
Microglia	Fcer1g	10.8798	11.0056	10.7735	11.0407	10.8072	10.3891	10.7027	10.1442
Microglia	Csf1r	11.3463	11.3825	11.182	11.0729	11.352	10.9902	11.0619	10.5093
Microglia	Itgam	11.3811	11.3405	11.3012	11.4681	11.4117	11.2947	11.1837	10.6763
Microglia	Itgam	11.3811	11.3405	11.3012	11.4681	11.4117	11.2947	11.1837	10.6763
Microglia	Lyz2	11.73	12.0975	11.5549	12.5286	11.9657	12.0507	12.2084	12.2771
Microglia	Cd74	12.2098	12.3235	11.7946	11.757	12.3469	12.0038	12.282	11.3035
Microglia	C1qb	12.539	12.4734	12.3704	12.4347	12.1058	11.9831	12.4491	11.7119
Microglia	Laptm5	13.2344	13.2387	12.9101	12.8375	13.086	12.7615	12.8966	12.2271
Neurons	Trank1	-3.8365	-2.55639	-0.494109	-1.51457	0.443607	-1.64386	-3.47393	0.823749
Neurons	Igfbpl1	-3.8365	-3.47393	-3.47393	-0.358454	-3.47393	0.0976108	0.0840643	1.40599
Neurons	Amy1	-2.73697	-1.94342	-0.494109	-2.55639	-1.21759	-3.18442	-1.51457	-0.915936
Neurons	March4	-2.18442	-2.55639	-1.88897	-0.0740006	-3.47393	-1.64386	-1.51457	-0.68966
Neurons	Crmp1	-1.78588	-0.713119	0.321928	-1.21759	-1.21759	-0.643856	-1.94342	1.08406
Neurons	Dpysl5	-1.18442	-3.47393	-1.152	-1.94342	-3.47393	-0.217591	0.0840643	-1.88897
Neurons	Ankrd35	-1.18442	-0.514573	0.757023	-2.55639	0.765535	0.238787	-0.340075	-0.68966
Neurons	Srrm4	-0.761213	-1.51457	0.0976108	-0.713119	1.09085	0.0976108	-0.514573	0.823749
Neurons	Islr2	-0.454032	-0.200913	1.03562	0.163499	-2.55639	0.941106	0.400538	1.14405
Neurons	Robo2	-0.321928	-1.18442	1.26903	0.0565835	0.0285692	0.773996	-0.915936	-2.47393
Neurons	Fam183b	-0.184425	0.389567	-0.68966	-1.21759	1.3505	1.23266	1.40054	0.895303
Neurons	Fibin	-0.184425	-0.0588937	0.422233	-0.200913	0.0285692	-0.0588937	0.739848	0.495695
Neurons	Mab21l1	-0.184425	-2.55639	-0.168123	-1.94342	-1.94342	-0.217591	-0.340075	0.495695
Neurons	Clstn2	-0.0740006	-2.55639	1.15704	-1.51457	-0.971431	-0.915936	0.298658	0.31034
Neurons	Cdh8	0.137504	-0.0588937	-1.88897	-0.200913	1.90689	-3.18442	1.29866	-1.18442
Neurons	St8sia2	0.137504	1.0635	-1.47393	-1.51457	2.42223	1.23266	0.0840643	0.748461
Neurons	Ina	0.226509	0.0703893	-3.47393	-0.358454	-0.736966	-0.915936	-0.184425	-0.915936
Neurons	Mme	0.226509	-1.18442	0.321928	0.0565835	-0.556393	0.0976108	-0.915936	0.895303
Neurons	Dync1i1	0.545968	1.0635	0.903038	2.32769	1.73118	0.678072	1.3505	0.411426
Neurons	Syt1	0.545968	1.33914	1.64155	2.44626	1.40054	0.238787	0.189034	1.40599
Neurons	Sphkap	0.687061	0.871844	0.831877	1.05658	-0.971431	-0.415037	1.01436	0.584963
Neurons	Celsr3	0.687061	-0.358454	-0.321928	0.275007	-1.94342	-1.21759	-0.340075	0.201634
Neurons	Cacng2	0.687061	1.80323	1.26903	2.27501	-1.55639	0.475085	0.0840643	-0.494109
Neurons	Scube3	0.687061	0.286881	1.09761	0.275007	1.57531	2.9222	1.95233	2.47768
Neurons	Tmem130	0.687061	1.12433	-0.888969	-3.47393	-1.55639	-3.18442	0.659925	-1.51457
Neurons	Myt1l	0.978196	1.68706	-0.494109	1.55582	1.14405	-1.21759	1.19535	0.823749
Neurons	Ccbe1	1.03562	-0.943416	0.903038	0.275007	0.0285692	2.06005	0.0840643	1.89142
Neurons	L1cam	1.03562	0.475085	-0.321928	2.14078	1.73118	1.68257	1.29866	1.45418
Neurons	Nxph3	1.18269	1.93734	0.903038	-0.0740006	0.536053	1.1635	0.189034	2.60881
Neurons	Slc10a4	1.18269	1.18269	0.831877	1.32769	0.356144	1.81967	1.29866	1.62761
Neurons	Trp73	1.22651	1.60881	0.757023	0.378512	-0.234465	1.58015	1.58015	2.33342
Neurons	Npy	1.35614	-0.358454	0.0976108	1.75275	1.25096	1.47508	-0.915936	2.38128
Neurons	Nos1	1.43296	0.650765	1.41684	1.63691	1.30451	2.88166	2.30159	2.74846
Neurons	Reln	1.51096	2.45681	1.83592	2.25096	2.40054	1.90304	1.25096	3.47638
Neurons	Penk	1.51096	-0.200913	0.516015	-1.21759	1.97085	0.356144	1.07724	0.0840643
Neurons	Igsf9	1.54597	1.90689	0.321928	2.08406	1.97085	1.58015	2.1375	2.33342
Neurons	Gap43	1.68706	1.18269	2.39506	1.11103	-0.0892673	0.475085	0.298658	1.45418
Neurons	Ripk4	1.74846	0.389567	-0.168123	-0.200913	-0.37707	2.13093	1.70487	2.60881
Neurons	Rgs8	1.81147	2.0635	2.37016	1.67807	1.3505	0.238787	0.887525	1.70929
Neurons	Celf4	1.89918	1.52607	1.55582	2.3505	1.83996	1.72683	0.659925	1.66903
Neurons	Tubb3	2.0072	2.80116	3.46597	3.15543	3.31615	3.13093	3.0635	3.33199
Neurons	Cacna2d2	2.17951	1.83592	2.06695	0.713696	2.1177	3.31179	2.6017	2.83996
Neurons	Elavl2	2.29278	2.5008	3.67243	2.85997	2.35332	1.29866	2.07724	1.20163
Neurons	Snhg11	2.65076	1.83592	2.37016	2.55582	2.85599	2.32769	2.53854	4.58195
Neurons	Rian	2.82579	2.48027	3.26754	2.73552	3	1.02148	2.46989	3.08406
Neurons	Mrap2	2.93923	2.76553	2.66221	1.11103	1.97085	3.85	2.88557	3.60763
Neurons	Bmp5	3.19061	3.15218	3.65191	3.16832	3.73118	3.75061	4.10098	4.80323
Neurons	Ebf3	3.52982	2.52356	2.70266	3.15543	3.64616	3.99277	3.1375	4.02326
Neurons	Calb2	3.98732	3.87184	4.26003	4.59753	3.88069	2.55582	3.30159	3.64962
Neurons	Stmn2	4.2032	4.04876	4.46074	4.85649	4.14649	4.39506	4.94486	5.42425
Neurons	Cd274	4.38543	5.20711	4.51223	4.98413	4.40054	4.94298	4.64847	4.74739
Neurons	Meg3	5.29976	4.05658	5.74093	5.39025	5.40327	5.58045	5.85972	7.13165
Oligodendrocyte	S1pr5	-0.971431	-1.94342	-0.494109	-1.21759	-1.21759	-3.18442	-1.94342	-2.47393
Oligodendrocyte	Slc45a3	-0.971431	0.389567	0.0976108	-0.713119	0.443607	0.238787	0.887525	1.30451
Oligodendrocyte	Rab37	-0.599462	0.176323	2.03562	1.16993	-0.37707	-0.643856	0.659925	-1.88897
Oligodendrocyte	Gng13	0.137504	-0.0588937	-0.0291463	0.863938	0.250962	-0.915936	0.739848	0.895303
Oligodendrocyte	Pkd2l1	0.62293	-0.0588937	-0.168123	-0.943416	1.14405	0.941106	0.189034	-0.184425
Oligodendrocyte	Tmem151a	0.748461	0.286881	1.37295	0.163499	1.4489	1.1635	0.815575	1.14405
Oligodendrocyte	Bace2	1.18269	1.18269	1.87184	0.992768	1.69599	1.94486	1.01436	2.20163
Oligodendrocyte	D7Ertd443e	1.26903	1.38405	0.604071	0.0565835	0.903038	0.863938	0.887525	1.14405
Oligodendrocyte	Acy3	1.65076	1.5656	1.32193	1.27501	2	2.47508	2.22033	2.82171
Oligodendrocyte	Hist1h4h	1.74846	1.83592	0.214125	0.275007	2.06005	1.63227	1.01436	1.40599
Oligodendrocyte	Adssl1	1.81147	2.62994	2.72247	2.77189	2.67582	3.38819	2.58015	2.28096
Oligodendrocyte	Ldb3	1.83996	1	1.03562	0.464668	1.20163	1.02148	0.189034	0.669027
Oligodendrocyte	Gjc2	2.0072	1.12433	1.97085	2.3978	2.87184	2.58015	3.09424	2.02503
Oligodendrocyte	Nol3	2.17951	2.31325	2.26604	2.3505	1.87184	1.98185	1.4489	1.7866
Oligodendrocyte	Nkain2	2.22651	2.38681	2.8339	2.75275	1.69599	1.85997	2.46989	0.584963
Oligodendrocyte	Adamtsl4	2.26903	2.0635	1.21412	1.42223	2.85599	2.32769	2.81558	2.926
Oligodendrocyte	Phlda3	2.43563	2.74631	2.29278	2.25096	2.17313	2.94298	2.46989	3.0072
Oligodendrocyte	Srd5a1	2.45418	1.52607	1.09761	0.790772	2.32769	1.90304	2.72247	1.58496
Oligodendrocyte	Aspa	2.47249	2.81967	3.5008	3.06867	1.93734	1.98185	2.42492	2.74846
Oligodendrocyte	Gpr62	2.47249	1.76553	2.26604	1.79077	2.44626	1.72683	1.81558	1.35614
Oligodendrocyte	Wnt3	2.51096	1.93734	2.23879	2.16993	3.06005	2.44626	3.24793	2.83996
Oligodendrocyte	Itgb4	2.63459	1.87184	1.68257	1.22651	3.10434	3.14893	2.68257	3.72792
Oligodendrocyte	Slco3a1	2.71809	3.09424	3.0197	2.84398	3.18745	3.70377	3.33914	3.97545
Oligodendrocyte	Stmn4	2.74846	2.54597	3.22651	3.05311	2.09085	1.23266	2.76129	1.35614
Oligodendrocyte	Tmem88b	2.78031	1.87184	2.852	2.59694	2.96901	1.774	2.8679	1.7866
Oligodendrocyte	Cdc42ep2	2.83996	2.80116	3.38267	3.27501	2.76765	2.90304	1.29866	3.05485
Oligodendrocyte	Dock5	3.0072	3.97911	2.93923	4.12681	3.5008	3.87086	3.70266	3.848
Oligodendrocyte	Rhou	3.17951	3.38681	3.69265	3.64847	3.38819	2.68032	2.70266	3.17153
Oligodendrocyte	Tmod1	3.17951	3.17951	3.05137	2.55582	3.57531	3.02148	3.40054	3.69933
Oligodendrocyte	Fbxo36	3.42492	3.09424	3.31904	2.02148	2.65535	3.43162	3.57046	3.72792
Oligodendrocyte	B3galt5	3.59216	3.45681	3.44228	3.3505	4.35262	4.29646	4.03298	3.46597
Oligodendrocyte	Larp6	3.62644	2.90497	4.28688	3.852	3.73118	2.38681	3.22188	3.52231
Oligodendrocyte	Mog	3.63459	2.98732	4.54535	3.57652	4.20789	3.68032	4.17313	2.87381
Oligodendrocyte	Pigz	3.66903	3.50208	3.67243	3.60763	3.25399	2.98185	3.76022	3.90014
Oligodendrocyte	Lgi3	3.74953	2.81967	3.52356	2.27501	4.32841	4.17393	3.76977	3.488
Oligodendrocyte	Plekhh1	3.75702	3.28688	4.05137	3.3505	3.9542	3.1127	3.95327	3.6792
Oligodendrocyte	Gpr37	3.78031	3.31179	4.21956	3.12598	4.43496	4.03034	4.14486	3.73769
Oligodendrocyte	Cldn11	3.78031	3.50208	3.71149	2.59694	3.93829	3.88166	3.58135	3.70929
Oligodendrocyte	Ctnna3	3.80323	2.76553	3.08236	2.11103	3.37712	2.60644	3.1375	2.40599
Oligodendrocyte	Fa2h	3.83289	3.17951	4.09677	2.87774	4.37712	3.29719	3.96901	3.65992
Oligodendrocyte	Ermn	4.0197	4.06437	4.86987	4.86047	4.31034	3.16511	4.12267	3.33199
Oligodendrocyte	Pla2g16	4.25927	4.2211	4.6153	4.39917	4.51728	5.09085	4.66334	5.44195
Oligodendrocyte	Galnt6	4.30743	3.80116	3.81558	3.99186	4.59096	4.26529	4.23496	4.45352
Oligodendrocyte	Gamt	4.31325	4.48478	4.69209	4.07553	3.68482	3.60644	4.1152	3.95884
Oligodendrocyte	Cmtm5	4.33414	3.74631	4.66676	3.90304	4.29793	3.93357	3.58135	3.96717
Oligodendrocyte	Tmeff2	4.34483	4.20006	4.26003	4.7301	4.10434	3.35755	4.05572	4.10685
Oligodendrocyte	Josd2	4.46401	4.32481	4.80219	4.53419	4.30378	3.71589	4.38198	4.51665
Oligodendrocyte	Gss	4.50653	4.96301	4.68201	4.89869	5.12887	4.68032	4.67356	4.87922
Oligodendrocyte	Tprn	4.50653	4.41616	4.53481	4.64328	4.54411	4.6311	4.78346	4.74255
Oligodendrocyte	Car14	4.6094	4.26078	4.71205	3.28836	5.10056	5.67412	5.31687	5.86592
Oligodendrocyte	Slain1	4.74147	4.79649	4.84298	4.77189	4.60585	4.23266	4.59694	4.38819
Oligodendrocyte	Aplp1	5.18269	4.76924	5.67214	4.85649	5.58556	5.73904	5.76022	5.41549
Oligodendrocyte	Cntn2	5.19417	4.26078	4.74093	4.51286	5.69627	4.99232	5.07082	4.61353
Oligodendrocyte	Arsg	5.26716	5.31216	5.52325	4.90689	5.41752	6.31814	5.41244	5.99752
Oligodendrocyte	Ppp1r14a	5.33664	5.28355	6.39025	5.97407	4.926	4.43829	4.42425	4.66448
Oligodendrocyte	Rftn1	5.37539	5.35262	4.62585	5.15462	5.64818	5.24489	5.7271	4.94251
Oligodendrocyte	Anln	5.3978	5.62147	5.91934	5.82807	5.67497	4.91791	5.76713	5.21723
Oligodendrocyte	Nkain1	5.41278	4.9222	5.94251	4.98003	5.7658	4.58676	4.87725	4.69432
Oligodendrocyte	Prr5l	5.54288	5.42761	5.4192	5.60526	5.58556	5.24489	5.47346	5.11061
Oligodendrocyte	Slc48a1	5.64328	5.72955	5.74819	5.45976	5.64068	6.01413	6.04811	5.81481
Oligodendrocyte	Efhd1	5.72738	5.49889	6.39025	5.66534	4.92172	4.43162	5.02104	4.8485
Oligodendrocyte	Mag	5.7412	5.63923	6.1469	5.73037	6.20085	6.43863	6.06717	5.64414
Oligodendrocyte	Tppp3	5.8622	6.05289	6.50367	6.29957	6.08619	5.6311	5.804	6.09022
Oligodendrocyte	Inf2	5.88557	5.56407	5.65163	5.65306	5.92576	6.08385	5.80168	6.39129
Oligodendrocyte	Adi1	5.91385	5.88655	5.90665	5.32301	5.71287	5.84197	5.804	5.97728
Oligodendrocyte	Mal	5.93286	5.95907	6.67455	5.85624	5.94977	6.1418	5.93216	6.0542
Oligodendrocyte	Cryab	5.99209	5.85225	6.21082	6.24298	5.81455	5.26115	6.13011	6.00944
Oligodendrocyte	Sh3gl3	6.06307	5.60348	6.87848	6.62059	5.24031	3.83895	5.01703	4.18587
Oligodendrocyte	Gsn	6.19121	6.51538	6.1177	6.22978	6.78254	6.69502	6.49633	6.77215
Oligodendrocyte	Pdlim2	6.20848	6.16932	6.50795	6.22149	5.90761	5.68902	5.66846	5.60555
Oligodendrocyte	Padi2	6.24241	5.92434	5.38853	5.37816	5.98914	5.51475	6.1373	5.23764
Oligodendrocyte	Ndrg1	6.37278	5.97522	5.84071	5.6851	6.33163	6.24279	6.6175	6.22747
Oligodendrocyte	Sept4	6.60274	6.3726	7.27947	6.82248	6.6844	6.17632	6.6659	6.25946
Oligodendrocyte	Synj2	7.00854	6.41735	6.6401	6.88081	6.65664	6.35067	6.1336	6.69808
Oligodendrocyte	Kif5a	8.27333	8.25899	8.98356	8.56033	7.06253	5.99232	7.20945	6.20183
Oligodendrocyte	Cnp	8.34252	7.886	7.78823	7.41811	8.3786	8.09064	8.36768	7.61073
Oligodendrocyte	Prr18	8.37334	7.99594	8.60389	8.36457	6.88374	6.28503	7.0662	6.1014
Oligodendrocyte	Trp53inp2	8.9389	8.72925	9.25802	9.0926	8.21709	7.76759	8.22815	7.47111
Oligodendrocyte	Apod	9.03609	9.14282	9.28466	9.55488	9.97655	9.52791	9.72257	10.0816
Oligodendrocyte	Scd1	9.32139	8.8009	9.61559	9.60779	8.87777	8.22651	8.7105	8.28341
Oligodendrocyte	Lpar1	9.69401	9.43127	10.3595	9.94537	8.45935	7.84134	8.39395	8.11014
Oligodendrocyte	Qdpr	9.98674	10.0503	10.9473	10.4024	8.9859	8.32638	8.78891	8.27104
Oligodendrocyte	Trak2	10.4441	10.0106	10.6364	10.7649	9.80481	9.38424	9.91827	9.58489
Oligodendrocyte	Mobp	11.5412	11.6189	12.5146	12.4827	10.9375	10.3958	11.1621	10.2255
Oligodendrocyte	Plekhb1	12.8533	12.6951	13.5663	13.2806	12.0656	11.0739	11.943	11.2836
Macrophages	Ifitm1	-0.971431	-0.713119	0.0976108	-0.535332	-1.55639	0.0976108	1.1375	1.99277
Macrophages	Relb	-0.761213	-0.713119	-1.47393	-0.943416	-0.971431	-0.915936	-0.915936	-1.51457
Macrophages	S100a6	-0.321928	1.0635	-0.494109	0.641546	0.695994	1.98185	0.887525	1.62761
Macrophages	Msr1	-0.184425	-0.0588937	0.321928	0.925999	1.14405	0.475085	1.19535	0.895303
Macrophages	Traf3ip2	0.31034	-0.0588937	-0.494109	-2.55639	-1.21759	0.475085	0.189034	1.14405
Macrophages	Ly6i	0.925999	2.09424	-0.168123	1.85997	0.443607	1.98185	-0.0439433	-1.18442
Macrophages	Fut7	0.978196	-0.200913	-0.888969	-0.713119	0.15056	0.0976108	0.0840643	-3.47393
Macrophages	Ms4a8a	1.47508	2.74631	0.903038	0.790772	1.69599	1.58015	2.24793	1.66903
Macrophages	Tnfsf14	1.74846	2.28688	0.321928	2.84398	1.97085	1.94486	1.77821	2.43029
Macrophages	Trim56	1.77821	0.650765	1.32193	0.713696	0.903038	1.58015	1.91839	2.11437
Macrophages	Slfn4	1.98185	3.56682	2.15704	3.95233	1.65535	1.94486	0.739848	3.61824
Macrophages	Il18rap	2.15704	1.5656	0.422233	1.59932	2.90497	3.09592	1.70487	2.62994
Macrophages	Kynu	2.17951	1.33914	1.97085	2.37573	1.76977	2.98185	2.27501	2.40599
Macrophages	Gpr141	2.22651	3.42223	2.88753	3.96809	3.31615	4.17393	3.09424	3.03914
Macrophages	Gch1	2.49313	3.31179	3.57773	3.33914	2.93734	3.58015	3.35191	3.55459
Macrophages	Scarf1	2.51096	1.68706	1.32193	1.27501	1.80323	2.83996	2.68257	2.7845
Macrophages	Cxcl1	2.54844	2.20789	2.68257	1.27501	1.90689	0.356144	1.77821	3.06867
Macrophages	Slco3a1	2.71809	3.09424	3.0197	2.84398	3.18745	3.70377	3.33914	3.97545
Macrophages	Ccl22	2.74846	3.38681	2.0036	2.19535	3.61589	2.70487	3.9279	2.11437
Macrophages	Ms4a4c	2.74846	3.52356	2.39506	3.95977	3.42358	3.68032	4.10098	3.91743
Macrophages	Nedd4	2.79494	2.66903	2.66221	2.51349	2.9222	3.52857	3.20789	3.99186
Macrophages	Fam26f	3.25852	3.54597	3.5008	4.01525	3.10434	3.91265	4.10098	3.488
Macrophages	Usp18	3.37573	3.66903	3.72137	4	4.55459	4.14812	4.68313	4.02326
Macrophages	Cxcl2	3.46336	4.33128	3.34483	4.28836	3.76765	4.01167	4.22805	4.62352
Macrophages	Plscr1	3.51979	3.60881	3.38267	3.78973	3.5435	3.76235	3.9364	3.91743
Macrophages	Antxr2	3.55704	4.56133	3.59932	4.47962	4.37086	4.72137	4.26828	4.61353
Macrophages	Cfp	3.60881	4.36177	3.47768	4.42828	4.11853	3.87086	4.16591	3.22805
Macrophages	Vegfa	3.71699	4.04177	3.12763	3.44493	2.7137	3.59335	3.51602	4.45352
Macrophages	Alcam	3.74093	4.1375	3.82477	4.18903	4.25323	4.0018	4.08576	4.40054
Macrophages	Ms4a7	3.90497	3.8885	4.21956	4.37504	3.83794	4.13996	4.82883	4.44824
Macrophages	Clec4e	4	5.28983	4.03562	5.62556	4.15381	4.04963	4.01703	5.33557
Macrophages	Clec4e	4	5.28983	4.03562	5.62556	4.15381	4.04963	4.01703	5.33557
Macrophages	Clec4n	4.0268	4.39232	4.11187	4.14812	4.46858	3.59335	4.70266	4.74739
Macrophages	Kcnn4	4.03298	3.65878	3.5008	2.85997	4.0009	3.71589	3.74093	2.97453
Macrophages	Lilra6	4.05832	4.85	2.57773	5.30743	4.87234	5.22033	4.77873	4.78503
Macrophages	Ecm1	4.33914	4.53978	2.81558	3.39917	4.90545	3.92315	4.57046	4.47119
Macrophages	Pdpn	4.33914	4.50716	4.52356	3.60763	4.35896	5.16993	4.81558	5.62877
Macrophages	Cd274	4.38543	5.20711	4.51223	4.98413	4.40054	4.94298	4.64847	4.74739
Macrophages	Jak2	4.50653	4.3799	4.90014	4.93168	4.88899	4.84449	4.57046	4.97545
Macrophages	Fgr	4.56986	5.09043	4.43696	5.14078	4.79494	5.35438	4.53792	4.80787
Macrophages	Lgals3	4.57894	5.73417	5.05918	5.91337	5.46271	5.88435	5.25512	5.60822
Macrophages	Iqgap2	4.71315	4.41007	3.93829	4.14078	4.46858	4.91791	4.37643	4.86592
Macrophages	Ccr2	4.85499	4.84549	3.60999	4.38681	5.42324	5.17832	5.15866	4.22728
Macrophages	Bst1	5.03606	6.0847	4.05137	6.14588	5.41481	5.18706	4.53232	5.80116
Macrophages	Tlr8	5.08364	4.79233	3.74093	4.2817	4.7126	5.42055	5.53792	4.78973
Macrophages	Clec4d	5.08364	6.32481	5.17033	6.39163	5.57531	5.94556	5.47086	6.65693
Macrophages	Il15	5.21994	5.08279	5.27053	5.34802	4.8846	5.1177	5.07468	5.46826
Macrophages	Gpr132	5.33128	5.0492	3.82477	4.71149	5.42055	4.9279	5.09719	4.75702
Macrophages	Polr3c	5.58976	5.732	5.3978	5.27575	5.42626	5.74766	5.51317	5.51349
Macrophages	Trem1	5.60703	6.43062	5.11187	6.66306	6.10077	6.12205	5.46793	6.53434
Macrophages	Crip1	5.6642	6.11228	5.66959	5.97016	6.52152	6.50112	6.46646	6.69808
Macrophages	Ccr1	5.73335	6.26547	6.13237	6.40922	5.99684	5.69794	6.0691	6.07703
Macrophages	Ms4a6d	5.75702	6.3466	6.32265	6.2804	6.21257	5.75916	6.39438	5.9507
Macrophages	Psen2	5.89797	5.99887	5.58616	5.43696	6.25663	6.21199	6.16048	5.43329
Macrophages	Pglyrp1	5.98368	7.03188	5.57561	6.42828	6.55321	7.12195	6.53372	6.89191
Macrophages	Ifitm6	6.01837	7.23419	5.779	7.13802	6.83517	7.46671	6.50605	7.57909
Macrophages	Wfdc17	6.45187	6.40105	6.0119	6.64068	6.47671	6.07703	6.64832	6.78267
Macrophages	Myd88	6.74618	6.9191	6.62191	6.87234	6.65549	6.71425	6.75902	6.49249

## Sheet: Astrocytes
Cell Type	Gene	IonXpress_001_WT1	IonXpress_002_WT2	IonXpress_003_WT3	IonXpress_004_WT4	IonXpress_005_TG1	IonXpress_006_TG2	IonXpress_007_TG3	IonXpress_008_TG4
Astrocytes	P4ha3	-2.73697	-1.18442	-2.47393	-0.535332	0.765535	0.356144	-1.94342	-1.88897
Astrocytes	Slc25a34	-2.18442	-0.200913	0.214125	-0.943416	-0.234465	-1.21759	-1.94342	-0.184425
Astrocytes	Chrdl1	-2.18442	-1.18442	-1.47393	-3.47393	-0.556393	-3.18442	-1.51457	0.31034
Astrocytes	Glis3	-1.78588	0.0703893	-3.47393	-3.47393	-0.971431	0.678072	0.495695	-1.18442
Astrocytes	Cybrd1	-1.18442	-1.94342	-2.47393	0.378512	-0.37707	-0.217591	-1.18442	0.823749
Astrocytes	Kcnn3	-1.18442	-3.47393	-1.47393	-3.47393	-0.971431	-3.18442	-1.94342	-1.51457
Astrocytes	Gdpd2	-0.971431	-0.200913	0.214125	-0.0740006	0.0285692	0.678072	-0.915936	1.5008
Astrocytes	Trim9	-0.971431	-1.18442	-1.152	0.0565835	-0.234465	-1.64386	-0.68966	-0.915936
Astrocytes	Mlc1	-0.971431	-0.713119	-1.47393	-0.943416	-1.55639	-1.21759	-2.47393	-0.915936
Astrocytes	Slc7a2	-0.971431	0.565597	-0.0291463	-2.55639	0.443607	0.0976108	0.815575	-0.321928
Astrocytes	Ranbp3l	-0.761213	0.0703893	0.970854	0.275007	-0.37707	0.941106	-1.94342	0.669027
Astrocytes	Gm5089	-0.761213	-1.94342	-0.888969	-2.55639	-0.736966	0.356144	-0.340075	1.30451
Astrocytes	Rgs20	-0.761213	-1.94342	-0.494109	-2.55639	-0.556393	0.0976108	-2.47393	-0.0439433
Astrocytes	Grhl1	-0.599462	-3.47393	-0.494109	1.11103	-0.971431	-3.18442	0.0840643	0.411426
Astrocytes	Fzd2	-0.599462	-0.0588937	-2.47393	-2.55639	-1.55639	0.238787	-0.184425	0.669027
Astrocytes	Vnn1	-0.321928	-3.47393	0.516015	-0.943416	0.536053	-0.915936	-0.340075	1.54597
Astrocytes	Ttpa	-0.321928	0.389567	-3.47393	-0.535332	-1.94342	-1.64386	-1.18442	0.201634
Astrocytes	2900005J15Rik	-0.184425	1.33914	-1.152	0.925999	0.15056	-0.415037	-1.18442	0.669027
Astrocytes	Pm20d1	0.226509	0.0703893	1.59932	1.22651	-0.0892673	0.773996	-0.340075	1.40599
Astrocytes	Pamr1	0.31034	0.475085	-0.494109	-1.94342	-0.37707	-1.21759	0.298658	1.02148
Astrocytes	Frem2	0.31034	-0.713119	0.604071	-0.200913	1.69599	2.47508	0.956057	2.08406
Astrocytes	Rorb	0.31034	0.731183	1.79909	1.8953	0.536053	1.1635	0.659925	1.30451
Astrocytes	Gli1	0.400538	-1.51457	0.604071	0.555816	0.903038	0.238787	-1.94342	1.99277
Astrocytes	Mamdc2	0.400538	-0.200913	0.321928	0.713696	1.69599	2.58015	2.3505	2.47768
Astrocytes	Pipox	0.400538	1.18269	1.68257	-0.0740006	0.695994	1.23266	0.400538	0.669027
Astrocytes	Cyp4f15	0.475085	-1.18442	-1.88897	-2.55639	-0.234465	-0.217591	0.815575	1.35614
Astrocytes	Gli3	0.545968	-0.358454	1.15704	1.85997	-1.94342	0.584963	-0.0439433	1.35614
Astrocytes	Cbs	0.545968	0.286881	0.604071	1.05658	0.970854	0.941106	0.0840643	1.30451
Astrocytes	Itih3	0.687061	0.176323	-0.494109	0.863938	1.02857	0.238787	0.584963	1.926
Astrocytes	Atp13a4	0.748461	0.176323	-0.321928	-0.0740006	1.76977	1.29866	0.0840643	2.28096
Astrocytes	Grm3	0.748461	0.176323	2.15704	-0.0740006	1.57531	-0.217591	0.815575	1.02148
Astrocytes	Tnc	0.807355	-0.713119	0.757023	0.790772	0.83996	1.774	-2.47393	-1.88897
Astrocytes	Ccdc80	0.871844	1.72683	1.51096	1.85997	1.30451	1.47508	3.17951	2.76553
Astrocytes	Cldn10	1.03562	0.176323	1.51096	1.27501	0.613532	0.238787	-0.68966	1.08406
Astrocytes	Elovl2	1.03562	1.60881	1.55582	1.11103	1.80323	1.98185	1.66448	2.90881
Astrocytes	Entpd2	1.13093	1.12433	1.26903	0.863938	2.1177	0.475085	1.29866	2.97453
Astrocytes	Crb2	1.18269	1.0635	0.604071	0.641546	2.37573	2.83996	1.88753	2.35896
Astrocytes	Dio2	1.18269	0.871844	2.0036	2.75275	1.69599	0.475085	1.07724	1.926
Astrocytes	Itga7	1.18269	1.0635	1.76129	0.863938	1.76977	1.81967	0.739848	1.99277
Astrocytes	Paqr6	1.31615	1.38405	2.06695	1.37295	1.09085	1.35614	0.495695	1.40599
Astrocytes	Cth	1.47508	0.565597	0.757023	0.713696	0.970854	1.29866	1.95233	2.5435
Astrocytes	Sorcs2	1.51096	1.43296	0.903038	-0.358454	1.40054	2.81762	2.37573	2.60881
Astrocytes	Plcd4	1.61824	0.799087	2.66221	2.42223	0.903038	1.09761	2.51602	2.33342
Astrocytes	Hgf	1.68706	1.68706	1.21412	1.22651	2.53356	2.65535	2.19535	2.25399
Astrocytes	Aqp9	1.74846	2.33628	1.97085	3.20945	2.35332	2.83996	1.88753	2.47768
Astrocytes	Slc14a2	1.83996	1.23266	2.90497	1.32769	2.76765	3.7845	2.22033	3.15866
Astrocytes	Ephx2	1.8679	2.0036	1.37295	0.275007	1.76977	2.68032	1.73985	2.43029
Astrocytes	Celsr1	2.13093	0.0703893	0.604071	0.555816	2.65535	2.52857	2.32769	3.0993
Astrocytes	Aqp4	2.13093	2.45681	3.08236	2.77189	2.93734	2.96347	2.6017	3.64962
Astrocytes	Fam20a	2.20163	2.15056	0.970854	2.42223	2.69377	0.584963	1.95233	2.72901
Astrocytes	Bmpr1b	2.24793	2.87184	2.77821	2.82579	2.27798	1.94486	1.66448	2.14405
Astrocytes	Slc15a2	2.43563	2.854	3.59932	3.18269	3.29131	3.07724	3.0018	2.94298
Astrocytes	AI464131	2.51096	2.17951	1.90304	1.46989	2.59694	2.58015	2.24793	2.60881
Astrocytes	Adhfe1	2.63459	2.0635	1.83592	2.25096	2.93734	3.72792	3.1375	3.848
Astrocytes	Fgfr3	2.66903	2.58736	2.88753	2.94486	3.17473	2.98185	2.70266	4.06953
Astrocytes	Gm973	2.93923	2.60881	3.1127	3.39917	3.82985	3.82883	4.07125	4.3067
Astrocytes	Egfr	3.2032	1.87184	2.68257	2.22342	2.9542	3.37295	2.51602	3.05485
Astrocytes	Fmo1	3.38543	3.31179	3.19849	1.99277	3.80323	2.96347	3.32625	4.11437
Astrocytes	Lrig1	3.44493	3.57773	3.28096	3.09761	3.27947	3.44626	2.66448	4.18587
Astrocytes	Nwd1	3.52982	3.44493	3.22651	3.3505	3.46858	4.17393	3.76022	4.79857
Astrocytes	Ppp1r3c	3.60051	3.49057	4.09001	4.08321	2.9222	2.13093	2.42492	3.43029
Astrocytes	Slc14a1	3.73335	3.45681	3.58856	3.30159	4.48478	4.2891	3.91169	3.97545
Astrocytes	Aldh1l1	3.77294	3.6792	3.64155	3.52356	4.02326	4.52168	3.91934	5.01525
Astrocytes	Prdm16	3.83996	3.44493	3.46597	1.99277	4.06781	4.91791	3.77926	5.1469
Astrocytes	Slc4a4	3.848	3.16511	3.40735	2.69822	3.66562	3.41684	3.44758	4.23419
Astrocytes	Tmem82	3.91934	3.51223	3.76977	3.63807	3.16027	3.86096	3.16672	3.58736
Astrocytes	Slc7a11	4.15056	4.57228	4.3512	4.87332	4.26003	4.88704	3.9607	5.13258
Astrocytes	Slc39a12	4.34979	4.05658	4.29352	3.43429	4.84699	5.25701	4.87283	5.36072
Astrocytes	Slc6a11	4.35473	4.29939	4.7021	4.38128	4.35896	3.89239	3.7126	4.24793
Astrocytes	Notch3	4.37016	3.81865	3.92979	3.53481	4.14649	4.92315	4.07125	4.87036
Astrocytes	Aifm3	4.62234	4.69822	4.82069	4.36317	4.79025	5.52826	4.70266	5.79649
Astrocytes	Sox9	5.02945	4.19377	4.6153	3.45681	5.37678	5.5741	4.70266	5.72601
Astrocytes	Vcam1	5.17113	5.85	5.86518	5.26266	5.65048	6.10182	6.34216	6.1471
Astrocytes	Gja1	5.3978	5.62147	5.88069	5.75141	6.10434	5.68004	5.58616	6.595
Astrocytes	Abcd2	5.54288	5.07553	4.90448	5.34802	5.55459	5.52136	5.71754	5.02326
Astrocytes	Daam2	5.74524	5.03782	5.46923	5.98003	5.46271	4.42425	5.5157	4.926
Astrocytes	Slc7a10	5.8748	5.46793	5.2604	3.86096	5.58556	6.51979	5.84449	6.67582
Astrocytes	Slc1a3	6.95594	6.66292	6.49937	6.00742	6.79364	6.83124	6.61633	7.50661

## Sheet: Endothelia
Cell Type	Gene	IonXpress_001_WT1	IonXpress_002_WT2	IonXpress_003_WT3	IonXpress_004_WT4	IonXpress_005_TG1	IonXpress_006_TG2	IonXpress_007_TG3	IonXpress_008_TG4
Endothelia	Fgfbp1	-2.18442	-0.358454	-3.47393	-3.47393	0.15056	0.773996	-0.915936	0.823749
Endothelia	Sox17	-1.78588	-3.47393	-3.47393	-3.47393	-1.94342	-0.915936	-0.514573	-1.88897
Endothelia	Kcnq1	-1.78588	-0.713119	-0.888969	-2.55639	-1.55639	-3.18442	-1.18442	-0.321928
Endothelia	Megf6	-1.4344	-0.0588937	-0.494109	-1.51457	0.695994	0.584963	-0.184425	1.5008
Endothelia	Hmgcs2	-0.454032	-0.514573	-0.168123	-3.47393	-1.21759	0.475085	-0.340075	-0.321928
Endothelia	Angpt2	-0.184425	-0.514573	-0.888969	-3.47393	-1.94342	-0.415037	1.01436	1.08406
Endothelia	Abcc6	-0.0740006	0.286881	-0.321928	0.713696	0.695994	1.774	1.19535	2.22651
Endothelia	Hrct1	0.0285692	0.475085	0.0976108	-1.21759	0.250962	1.41684	0.887525	1.89142
Endothelia	Gimap4	0.137504	-0.200913	0.422233	0.641546	-0.971431	0.475085	0.495695	0.584963
Endothelia	Myct1	0.31034	0.799087	-2.47393	1.37295	1.3505	0.678072	0.584963	0.956057
Endothelia	Slco1a4	0.475085	0.799087	1.32193	-0.0740006	2.20163	2.29572	1.3505	2.5008
Endothelia	C130074G19Rik	0.687061	0.475085	0.516015	1.16993	1.49057	2.19849	1.4957	2.45418
Endothelia	Clec14a	0.748461	1.23266	0.0976108	0.378512	1.09085	2.75061	1.25096	2.6893
Endothelia	Hmcn1	0.748461	1.23266	0.604071	-0.535332	0.443607	0.678072	0.189034	2.38128
Endothelia	Adh1	0.748461	-0.713119	0.831877	-0.358454	1.4489	1.58015	1.29866	1.89142
Endothelia	Sigirr	1.08406	1.93734	1.03562	1.27501	1.20163	1.85997	1.58015	1.89142
Endothelia	4930578C19Rik	1.35614	-0.514573	0.678072	1.05658	1.65535	2.72683	1.852	2.5008
Endothelia	Adamtsl2	1.51096	1.12433	1.26903	1.05658	-0.234465	0.584963	0.739848	0.956057
Endothelia	Igsf5	1.58496	-0.200913	1.41684	0.713696	1.02857	2.32769	1.88753	2.83996
Endothelia	Gimap8	1.68706	1.93734	0.604071	0.555816	2.37573	2.06005	1.01436	2.25399
Endothelia	Asb4	1.83996	2.76553	2.37016	3.0072	2.80323	3.20006	3.54844	2.99095
Endothelia	Nostrin	1.83996	2.93923	2.9222	1.926	2.55582	2.96347	3.0018	2.66903
Endothelia	AU021092	1.98185	2.62994	2.26604	2.42223	2.69377	3.37295	3.32625	3.61824
Endothelia	Stap2	2.0072	1.93734	2.09761	1.55582	2.20163	1.94486	2.68257	3.47638
Endothelia	Csrp2	2.06005	1.72683	2.06695	1.59932	2.27798	3.26454	2.81558	3.5656
Endothelia	Ly75	2.17951	1.65076	0.678072	1.05658	2.06005	3.1127	2.46989	1.81967
Endothelia	Flt4	2.31325	2.45681	0.422233	0.713696	2.83794	3.58015	2.37573	3.59813
Endothelia	Mmrn2	2.35614	2.33628	2.23879	1.71809	2.69377	2.85997	3.1375	2.97453
Endothelia	Mfsd7c	2.41414	2.23573	1.90304	2.19535	2.80323	3.04089	3.0018	3.41819
Endothelia	Cd40	2.41414	2.97085	2.59932	3.53481	2.69377	3.40327	3.31325	3.20006
Endothelia	Scarf1	2.51096	1.68706	1.32193	1.27501	1.80323	2.83996	2.68257	2.7845
Endothelia	Icam2	2.54844	3.32481	3.29425	3.14078	3.40054	3.65535	3.86888	3.8125
Endothelia	Mecom	2.54844	3.60881	1.93734	2.87774	3.52231	3.56803	3.9607	4.24793
Endothelia	Sema3g	2.58256	3.03386	2.74201	2.19535	3.01614	4.02148	2.79701	3.57652
Endothelia	Nos3	2.74846	1.93734	1.59932	1.71809	2.7866	3.44626	3.6837	3.34483
Endothelia	Rnf125	2.79494	3.27352	2.62059	3.69711	3.34056	2.96347	3.65306	3.89239
Endothelia	Ctsw	2.79494	2.09424	2.0036	3.20945	2.0321	1.90304	1.70487	2.95977
Endothelia	Trim16	2.81147	3.54597	2.51349	2.16993	2.90497	4.05832	3.10769	3.70929
Endothelia	Foxf2	2.81147	2.23573	1.87184	2.30159	3.32912	3.29719	3.74093	3.6792
Endothelia	Rassf9	2.81147	2.0635	2.55582	2.73552	3.32912	3.14893	3.24793	3.55459
Endothelia	Serpinb6b	2.86987	2.58736	2.88753	1.37295	2.7137	2.90304	2.64386	3.62877
Endothelia	Mmp25	2.926	3.72683	2.12763	3.39917	3.49057	4.18269	2.56071	3.20006
Endothelia	Slc19a3	2.93923	3.26003	2.75916	3.19692	3.16027	3.81762	3.72247	4.58676
Endothelia	Tie1	2.99458	3.01792	2.72247	2.25096	3.51223	4.20789	4.30086	4.24108
Endothelia	Ptgis	2.99458	3.20789	3.26754	2.3505	3.47897	4.03034	3.55949	3.80323
Endothelia	Ctla2a	2.99458	3.31179	3.89627	3.22342	3.44626	3.43162	3.33914	4.57652
Endothelia	Dll4	3.13258	2.62994	3.19849	2.46728	3.47897	3.34341	3.27501	3.71918
Endothelia	Robo4	3.17951	2.90497	2.64155	2.51349	3.51223	4.71589	3.76977	3.85699
Endothelia	Higd1b	3.28096	3.31179	3.41954	1.99277	2.55582	2.81762	2.64386	3.47638
Endothelia	Foxq1	3.28096	1.5656	1.79909	2.11103	3.30451	3.71589	3.27501	4.10685
Endothelia	Egfl7	3.43563	3.27352	3.16993	3.0072	3.45681	4.7845	4.12267	5.01123
Endothelia	Akr1c14	3.44493	3.23419	3.79805	3.41143	3.49057	3.32769	3.44758	4.33271
Endothelia	Ushbp1	3.47379	3.36177	3.39506	3.42223	3.52231	4.07724	3.54844	4.60288
Endothelia	Adcy4	3.55704	3.76447	3.98003	3.37573	3.70377	4.26529	4.40054	4.7666
Endothelia	Slc38a5	3.76447	3.37434	2.81558	2.65764	3.31615	3.18269	3.50462	3.90881
Endothelia	Kdr	3.79494	3.15218	2.49057	2.71589	3.96162	3.95327	4.28762	4.51665
Endothelia	8430408G22Rik	3.85499	4.89288	4.37643	3.30159	3.57531	4.80684	4.52669	4.40667
Endothelia	Erg	4.07724	4.44493	4.35755	4.3512	4.52795	4.95791	4.38198	5.54659
Endothelia	Cyyr1	4.08321	3.64962	4.26003	3.98368	4.40599	5.03078	4.57592	5.16511
Endothelia	Cd93	4.16189	4.06437	3.88753	3.96809	4.27277	4.43162	4.43029	4.31976
Endothelia	Slc16a4	4.30232	4.26754	4.27352	3.31325	4.6893	4.70984	4.28762	5.02724
Endothelia	Tm4sf1	4.32912	4.89288	5.57016	5.09381	5.22728	5.91289	5.60733	6.02702
Endothelia	She	4.33414	3.64962	4.10434	4.06091	4.76341	5.13093	4.75061	5.75221
Endothelia	Itga4	4.48285	4.45681	3.77926	3.51223	4.6311	5.31615	5.0365	4.62877
Endothelia	Emcn	4.55643	4.91791	4.72137	5.31687	5.23726	5.33557	5.21801	5.81481
Endothelia	Wfdc1	4.62234	5.0027	4.86096	4.50144	5.18745	5.804	5.57016	5.90689
Endothelia	Gm694	4.71754	5.0027	4.58916	5.06824	5.31034	5.44559	5.44758	6.47119
Endothelia	Slc39a8	4.72137	5.1014	5.06695	5.12309	4.6893	5.09972	4.99729	4.91743
Endothelia	Slc22a8	4.74147	4.36177	4.12681	4.09761	5.63836	5.65592	5.13011	6.00338
Endothelia	Tek	4.749	4.71754	4.8339	4.30743	4.90977	5.30451	5.21451	5.76633
Endothelia	Esam	4.76447	4.65935	4.21257	4.16912	5.21412	5.46663	5.28133	5.91743
Endothelia	Cgnl1	4.81044	4.61883	4.6153	4.40463	5.17073	5.70984	5.23151	6.19298
Endothelia	Slfn5	4.87676	4.61883	4.76022	5.54504	5.53605	5.74766	5.31687	5.38232
Endothelia	Lsr	4.95327	5.09381	4.72629	4.69209	5.07553	5.83112	5.55428	5.97934
Endothelia	Ocln	4.96717	5.12681	4.86096	4.62293	5.30086	6.26903	5.99932	6.21897
Endothelia	Abcb1a	5.07082	5.05311	4.8475	4.7021	6.01212	6.08831	5.78581	6.15239
Endothelia	Cldn5	5.21412	4.97499	4.0197	4.51286	5.88484	5.81762	6.32787	6.1914
Endothelia	Car4	5.32876	5.22072	5.38267	5.44261	5.77926	6.31814	5.95907	6.88215
Endothelia	Igfbp7	5.40531	5.42761	5.56468	5.31687	5.59842	6.1418	5.96717	6.66078
Endothelia	Stra6	5.78215	5.5043	5.33235	4.42223	5.63081	6.81622	5.88996	6.61456
Endothelia	Pglyrp1	5.98368	7.03188	5.57561	6.42828	6.55321	7.12195	6.53372	6.89191
Endothelia	Ptprb	6.16812	5.58256	6.10266	5.87135	6.6359	7.02702	6.45055	6.98846
Endothelia	Flt1	6.2604	6.30415	5.68958	5.90713	6.83517	7.20789	6.75315	7.3285
Endothelia	Cdh5	6.43496	5.83895	5.1811	5.53169	6.80581	6.90893	6.77307	7.22072
Endothelia	Fn1	6.44344	6.53185	5.50653	5.75836	7.27491	7.54303	7.03067	7.3753
Endothelia	Ly6a	6.59186	6.74483	6.62585	6.56102	7.11842	7.16128	7.18953	7.35834
Endothelia	Fam129a	6.66945	6.45088	5.74335	6.10664	6.59708	6.4545	6.51586	5.96116
Endothelia	Itm2a	6.97039	6.46222	6.72765	6.43263	6.92979	7.48228	7.19564	8.23089
Endothelia	Pecam1	7.32355	7.50851	7.25361	7.4203	7.71692	8.0974	7.68818	8.37955
Endothelia	Cd34	7.82636	7.68874	7.3978	6.96705	7.62593	7.44915	7.76142	7.27603

## Sheet: Microglia
Cell Type	Gene	IonXpress_001_WT1	IonXpress_002_WT2	IonXpress_003_WT3	IonXpress_004_WT4	IonXpress_005_TG1	IonXpress_006_TG2	IonXpress_007_TG3	IonXpress_008_TG4
Microglia	Ptafr	-0.184425	-0.943416	-0.321928	0.275007	0.443607	-0.0588937	-0.514573	-1.18442
Microglia	Ch25h	1.43296	1.38405	1.15704	-0.0740006	1.30451	1.35614	1.1375	1.5008
Microglia	Fcgr2b	2.66903	3.86295	2.29278	3.38681	3.06005	3.56803	3.94486	2.47768
Microglia	Ccr7	3.0072	4.34341	3.14078	3.67807	3.96162	3.87086	4.61765	3.71918
Microglia	Myo1g	3.31325	3.62877	3.0036	3.67807	3.92979	3.99277	3.87676	3.39506
Microglia	Angptl7	3.38543	3.64962	3.15543	2.37573	2.46728	3.51475	3.0018	2.87381
Microglia	C1qc	3.64386	3.6893	3.48929	3.32625	3.34056	3.40327	3.24793	3.05485
Microglia	Ccl7	3.74093	3.43296	3.34483	2.51349	2.51349	2.68032	3.59096	3.46597
Microglia	Tnf	3.74953	3.31179	2.98732	2.59694	3.29131	3.54102	3.63343	3.30743
Microglia	Gdf15	3.9607	3.65878	4.03562	3.64847	4.13914	3.76235	3.88557	4.4363
Microglia	Hmha1	3.98732	3.74631	3.57773	3.64847	4.35896	4.21645	4.62293	3.86592
Microglia	Tnfaip8l2	4.79909	4.57713	4.50653	4.77663	4.85947	4.76765	4.69822	4.87922
Microglia	Arhgap9	4.90497	5.14812	4.59991	4.97223	4.96162	4.69209	5.09339	4.65421
Microglia	Tlr2	5.17672	5.30268	5.14527	5.12639	5.26303	5.33163	5.54597	5.03078
Microglia	Rac2	5.45681	6.12309	4.926	5.14771	5.35579	5.36212	5.55152	5.18943
Microglia	Asb2	5.57652	5.08661	4.59455	5.13709	5.56499	5.27314	5.44758	4.80323
Microglia	Myo1f	5.65592	5.74604	5.05918	5.49889	5.49601	5.49442	6.04418	5.12887
Microglia	Ccl4	5.67469	5.04527	5.35755	4.94017	5.49313	5.76474	6.02281	5.8125
Microglia	Rhoh	5.73145	5.75995	6.06674	5.89239	5.8166	5.95559	5.99322	5.70653
Microglia	C5ar1	5.7412	5.80787	5.33557	5.60526	5.71507	5.55121	5.99932	5.24451
Microglia	Ncf4	5.76474	6.12122	5.56742	5.96209	5.72219	6.41701	5.70543	5.99141
Microglia	Csf2rb	5.76474	6.08661	5.39472	5.96602	6.03672	6.00675	5.851	5.60555
Microglia	Slamf8	5.93452	6.25739	6.04155	6.32463	6.13422	6.28096	5.96924	5.48832
Microglia	Tbxas1	6.00518	5.64414	5.02768	5.00764	5.86171	5.58045	5.95489	5.06953
Microglia	Psd4	6.06005	6.07168	5.32265	5.52638	6.04045	5.87922	6.07852	5.40633
Microglia	Fermt3	6.3036	6.20379	6.0648	5.85425	6.67243	6.20789	6.5941	5.86146
Microglia	Ccdc88b	6.34961	6.45368	5.9674	6.14771	6.24698	6.54967	6.11374	6.35913
Microglia	Gpr157	6.37138	5.98117	6.09149	6.30907	6.74174	6.53481	6.46923	6.42744
Microglia	H2-Oa	6.40548	6.5345	6.23496	6.43263	6.20085	5.82858	6.10622	5.5738
Microglia	Csf3r	6.46385	6.20887	5.66448	5.92979	6.15502	6.19535	6.51586	6.06178
Microglia	Hk3	6.58631	7.06426	6.90869	6.93275	6.68328	6.78581	6.63807	6.11603
Microglia	Pik3r5	6.67666	6.97212	6.28688	6.22978	6.79805	6.67553	6.67214	5.96717
Microglia	H2-DMb1	6.68706	6.67158	6.39318	6.39163	6.70224	6.61088	6.87934	6.29076
Microglia	Nlrp3	6.74416	6.69474	6.89263	6.87123	7.04034	7.4261	7.08406	7.11801
Microglia	Gpr183	6.83656	6.65163	7.26454	7.02956	6.82209	6.80387	6.94462	7.19741
Microglia	Slc15a3	6.88643	7.07264	6.97774	7.02757	6.87652	6.92552	6.89966	6.91109
Microglia	Nfam1	7.01502	6.92327	6.25701	6.30743	6.82426	6.70984	7.04232	6.21548
Microglia	Parvg	7.02802	7.11312	6.96544	6.88826	7.15512	7.17193	7.08311	6.53574
Microglia	Cd83	7.13463	6.92944	8.1916	7.7496	7.07168	7.18795	6.78921	7.78731
Microglia	Slamf9	7.15916	7.11041	6.90977	7.01223	6.99288	7.06555	7.24584	7.3443
Microglia	Card9	7.16138	7.3869	7.51072	7.68138	7.62278	7.65435	7.26078	7.62308
Microglia	Snx20	7.19269	7.25814	7	7.36536	7.09793	6.979	7.20252	6.85487
Microglia	Ncf2	7.24298	7.56872	7.55995	7.73444	7.57077	7.91916	7.60785	7.61198
Microglia	Il21r	7.27128	7.3419	7.16048	7.30351	7.05615	7.00203	7.34758	6.70293
Microglia	Hck	7.28216	7.32867	7.20819	7.29875	7.58173	7.24688	7.27398	7.03485
Microglia	Was	7.3222	7.48977	7.27286	7.30351	7.51215	7.44386	7.69125	6.86369
Microglia	Ccl2	7.39977	7.37104	7.51001	6.64947	6.82107	6.88179	7.08874	7.38448
Microglia	Abcc3	7.45853	7.33646	6.85425	6.85087	7.69042	7.30067	7.44402	6.69808
Microglia	Cd300a	7.46271	7.72601	7.53107	7.88978	7.41253	7.43496	7.62271	7.36142
Microglia	Slfn2	7.53325	7.85972	7.45393	7.86858	7.97545	8.11697	7.86685	8.10596
Microglia	Cbr2	7.61139	7.73782	7.64911	7.65005	7.44319	7.02348	8.15613	7.43254
Microglia	Plau	7.71032	6.85212	6.5331	6.31994	7.63706	7.4465	7.75909	6.95699
Microglia	Alox5ap	7.74665	7.88283	7.44211	7.86487	8.10423	8.23419	8.02042	7.81192
Microglia	Cxcl16	7.79299	7.63154	7.633	7.539	7.57145	7.502	7.95029	7.78614
Microglia	Ltc4s	7.82496	7.93923	7.7343	7.72445	7.9424	7.92041	7.81762	7.49177
Microglia	Rasal3	7.87793	7.79442	7.66128	7.52693	7.61279	7.5562	8.01898	7.30934
Microglia	P2ry6	7.95553	8.24745	8.15102	8.06026	8.04685	8.0499	7.97223	7.17642
Microglia	Ccr5	8.02558	8.35385	8.21907	8.2097	8.16325	7.78024	8.1641	7.62753
Microglia	Sash3	8.08465	8.25158	7.6252	7.85842	8.24892	7.87652	8.14134	7.1983
Microglia	Lag3	8.20281	8.02663	7.86028	7.84549	8.2034	8.02231	7.90707	7.66888
Microglia	Pik3ap1	8.26407	7.92428	7.77538	7.88557	8.42903	8.05344	8.22771	7.88277
Microglia	Kcnk6	8.2993	8.53761	8.1282	7.73444	8.34651	8.43721	8.40969	7.93834
Microglia	Il1b	8.4224	8.83213	8.455	9.13003	9.11202	8.90442	9.00767	9.30108
Microglia	Irf5	8.45401	8.30145	7.46197	7.52489	8.39146	7.91534	8.36457	7.74275
Microglia	Ccrl2	8.4663	8.4824	8.52892	8.39232	8.52415	8.40305	8.70473	8.74809
Microglia	Ptpn6	8.46838	8.49849	8.15147	8.57024	8.58075	8.26308	8.35918	8.17068
Microglia	Cd37	8.49989	8.47573	8.46777	8.296	8.59003	8.54925	8.48176	8.07986
Microglia	Blnk	8.58744	8.82244	8.76451	8.80671	8.68888	8.88469	8.79779	8.32017
Microglia	Vav1	8.70833	8.76812	8.64494	8.85356	8.81481	8.96275	8.73809	8.40271
Microglia	Nckap1l	8.72035	8.61176	8.71335	8.43513	8.53314	8.36286	8.41193	8.26571
Microglia	Tlr9	8.74638	8.49257	8.19338	8.58752	8.67094	8.56152	8.20814	8.29563
Microglia	Cd52	8.81657	9.22745	8.90041	9.56908	9.17904	8.87682	9.07676	9.34937
Microglia	Ccl9	8.83861	8.96734	9.06024	9.48365	9.17946	8.9271	9.35025	9.31395
Microglia	Itgb2	9.07569	9.42507	8.64465	9.07165	9.22347	9.158	8.89194	8.67105
Microglia	Slc11a1	9.09239	9.17428	9.17348	9.11437	8.99461	8.90926	8.96691	8.63655
Microglia	Nfkbid	9.12523	8.886	9.05832	8.52321	8.79142	8.80387	8.80719	9.11129
Microglia	Cd14	9.33027	9.60661	9.39669	9.76316	9.73532	9.92456	9.75584	9.49939
Microglia	Ncf1	9.50293	9.81855	9.45319	9.66576	9.49603	9.80113	9.56323	9.46913
Microglia	Siglech	9.53413	9.53691	9.78432	9.53955	9.57386	9.50581	9.48212	9.10226
Microglia	Irf8	9.55712	9.10313	8.17393	8.28045	9.32942	9.07756	9.4878	8.66512
Microglia	Pla2g15	9.62746	9.4706	8.95431	9.21182	9.44601	9.17944	9.24017	8.40118
Microglia	Cx3cr1	9.98091	9.85607	9.61919	9.53568	9.94125	9.8142	9.9571	9.03485
Microglia	Tmem119	10.1695	10.2272	9.80761	9.8178	10.1326	10.2502	10.4004	9.15934
Microglia	Selplg	10.2373	10.4223	10.2437	10.2302	10.2423	9.87978	10.12	9.42011
Microglia	Ccl3	10.2556	9.9546	9.86389	9.28921	10.2547	10.0634	10.5244	10.2571
Microglia	Fcgr3	10.2599	10.6997	10.5142	10.7788	10.4167	10.3342	10.5508	10.3116
Microglia	Tyrobp	10.3309	10.3603	10.5238	10.7265	10.5031	10.349	10.4547	10.6285
Microglia	Il10ra	10.3789	10.2416	10.0354	10.2775	10.4811	10.3436	10.3763	9.88934
Microglia	Olfml3	10.4552	10.2395	9.43973	9.73956	9.59305	9.5092	10.1842	8.78669
Microglia	Pld4	10.5378	10.648	10.5936	10.7037	10.442	10.2393	10.4158	9.98402
Microglia	Cd68	10.5798	10.6288	10.4716	10.357	10.4045	10.1083	10.233	9.99217
Microglia	Fcer1g	10.8798	11.0056	10.7735	11.0407	10.8072	10.3891	10.7027	10.1442
Microglia	Csf1r	11.3463	11.3825	11.182	11.0729	11.352	10.9902	11.0619	10.5093
Microglia	Itgam	11.3811	11.3405	11.3012	11.4681	11.4117	11.2947	11.1837	10.6763
Microglia	Itgam	11.3811	11.3405	11.3012	11.4681	11.4117	11.2947	11.1837	10.6763
Microglia	Lyz2	11.73	12.0975	11.5549	12.5286	11.9657	12.0507	12.2084	12.2771
Microglia	Cd74	12.2098	12.3235	11.7946	11.757	12.3469	12.0038	12.282	11.3035
Microglia	C1qb	12.539	12.4734	12.3704	12.4347	12.1058	11.9831	12.4491	11.7119
Microglia	Laptm5	13.2344	13.2387	12.9101	12.8375	13.086	12.7615	12.8966	12.2271

## Sheet: Neurons
Cell Type	Gene	IonXpress_001_WT1	IonXpress_002_WT2	IonXpress_003_WT3	IonXpress_004_WT4	IonXpress_005_TG1	IonXpress_006_TG2	IonXpress_007_TG3	IonXpress_008_TG4
Neurons	Trank1	-3.8365	-2.55639	-0.494109	-1.51457	0.443607	-1.64386	-3.47393	0.823749
Neurons	Igfbpl1	-3.8365	-3.47393	-3.47393	-0.358454	-3.47393	0.0976108	0.0840643	1.40599
Neurons	Amy1	-2.73697	-1.94342	-0.494109	-2.55639	-1.21759	-3.18442	-1.51457	-0.915936
Neurons	March4	-2.18442	-2.55639	-1.88897	-0.0740006	-3.47393	-1.64386	-1.51457	-0.68966
Neurons	Crmp1	-1.78588	-0.713119	0.321928	-1.21759	-1.21759	-0.643856	-1.94342	1.08406
Neurons	Dpysl5	-1.18442	-3.47393	-1.152	-1.94342	-3.47393	-0.217591	0.0840643	-1.88897
Neurons	Ankrd35	-1.18442	-0.514573	0.757023	-2.55639	0.765535	0.238787	-0.340075	-0.68966
Neurons	Srrm4	-0.761213	-1.51457	0.0976108	-0.713119	1.09085	0.0976108	-0.514573	0.823749
Neurons	Islr2	-0.454032	-0.200913	1.03562	0.163499	-2.55639	0.941106	0.400538	1.14405
Neurons	Robo2	-0.321928	-1.18442	1.26903	0.0565835	0.0285692	0.773996	-0.915936	-2.47393
Neurons	Fam183b	-0.184425	0.389567	-0.68966	-1.21759	1.3505	1.23266	1.40054	0.895303
Neurons	Fibin	-0.184425	-0.0588937	0.422233	-0.200913	0.0285692	-0.0588937	0.739848	0.495695
Neurons	Mab21l1	-0.184425	-2.55639	-0.168123	-1.94342	-1.94342	-0.217591	-0.340075	0.495695
Neurons	Clstn2	-0.0740006	-2.55639	1.15704	-1.51457	-0.971431	-0.915936	0.298658	0.31034
Neurons	Cdh8	0.137504	-0.0588937	-1.88897	-0.200913	1.90689	-3.18442	1.29866	-1.18442
Neurons	St8sia2	0.137504	1.0635	-1.47393	-1.51457	2.42223	1.23266	0.0840643	0.748461
Neurons	Ina	0.226509	0.0703893	-3.47393	-0.358454	-0.736966	-0.915936	-0.184425	-0.915936
Neurons	Mme	0.226509	-1.18442	0.321928	0.0565835	-0.556393	0.0976108	-0.915936	0.895303
Neurons	Dync1i1	0.545968	1.0635	0.903038	2.32769	1.73118	0.678072	1.3505	0.411426
Neurons	Syt1	0.545968	1.33914	1.64155	2.44626	1.40054	0.238787	0.189034	1.40599
Neurons	Sphkap	0.687061	0.871844	0.831877	1.05658	-0.971431	-0.415037	1.01436	0.584963
Neurons	Celsr3	0.687061	-0.358454	-0.321928	0.275007	-1.94342	-1.21759	-0.340075	0.201634
Neurons	Cacng2	0.687061	1.80323	1.26903	2.27501	-1.55639	0.475085	0.0840643	-0.494109
Neurons	Scube3	0.687061	0.286881	1.09761	0.275007	1.57531	2.9222	1.95233	2.47768
Neurons	Tmem130	0.687061	1.12433	-0.888969	-3.47393	-1.55639	-3.18442	0.659925	-1.51457
Neurons	Myt1l	0.978196	1.68706	-0.494109	1.55582	1.14405	-1.21759	1.19535	0.823749
Neurons	Ccbe1	1.03562	-0.943416	0.903038	0.275007	0.0285692	2.06005	0.0840643	1.89142
Neurons	L1cam	1.03562	0.475085	-0.321928	2.14078	1.73118	1.68257	1.29866	1.45418
Neurons	Nxph3	1.18269	1.93734	0.903038	-0.0740006	0.536053	1.1635	0.189034	2.60881
Neurons	Slc10a4	1.18269	1.18269	0.831877	1.32769	0.356144	1.81967	1.29866	1.62761
Neurons	Trp73	1.22651	1.60881	0.757023	0.378512	-0.234465	1.58015	1.58015	2.33342
Neurons	Npy	1.35614	-0.358454	0.0976108	1.75275	1.25096	1.47508	-0.915936	2.38128
Neurons	Nos1	1.43296	0.650765	1.41684	1.63691	1.30451	2.88166	2.30159	2.74846
Neurons	Reln	1.51096	2.45681	1.83592	2.25096	2.40054	1.90304	1.25096	3.47638
Neurons	Penk	1.51096	-0.200913	0.516015	-1.21759	1.97085	0.356144	1.07724	0.0840643
Neurons	Igsf9	1.54597	1.90689	0.321928	2.08406	1.97085	1.58015	2.1375	2.33342
Neurons	Gap43	1.68706	1.18269	2.39506	1.11103	-0.0892673	0.475085	0.298658	1.45418
Neurons	Ripk4	1.74846	0.389567	-0.168123	-0.200913	-0.37707	2.13093	1.70487	2.60881
Neurons	Rgs8	1.81147	2.0635	2.37016	1.67807	1.3505	0.238787	0.887525	1.70929
Neurons	Celf4	1.89918	1.52607	1.55582	2.3505	1.83996	1.72683	0.659925	1.66903
Neurons	Tubb3	2.0072	2.80116	3.46597	3.15543	3.31615	3.13093	3.0635	3.33199
Neurons	Cacna2d2	2.17951	1.83592	2.06695	0.713696	2.1177	3.31179	2.6017	2.83996
Neurons	Elavl2	2.29278	2.5008	3.67243	2.85997	2.35332	1.29866	2.07724	1.20163
Neurons	Snhg11	2.65076	1.83592	2.37016	2.55582	2.85599	2.32769	2.53854	4.58195
Neurons	Rian	2.82579	2.48027	3.26754	2.73552	3	1.02148	2.46989	3.08406
Neurons	Mrap2	2.93923	2.76553	2.66221	1.11103	1.97085	3.85	2.88557	3.60763
Neurons	Bmp5	3.19061	3.15218	3.65191	3.16832	3.73118	3.75061	4.10098	4.80323
Neurons	Ebf3	3.52982	2.52356	2.70266	3.15543	3.64616	3.99277	3.1375	4.02326
Neurons	Calb2	3.98732	3.87184	4.26003	4.59753	3.88069	2.55582	3.30159	3.64962
Neurons	Stmn2	4.2032	4.04876	4.46074	4.85649	4.14649	4.39506	4.94486	5.42425
Neurons	Cd274	4.38543	5.20711	4.51223	4.98413	4.40054	4.94298	4.64847	4.74739
Neurons	Meg3	5.29976	4.05658	5.74093	5.39025	5.40327	5.58045	5.85972	7.13165

## Sheet: Oligodendrocyte
Cell Type	Gene	IonXpress_001_WT1	IonXpress_002_WT2	IonXpress_003_WT3	IonXpress_004_WT4	IonXpress_005_TG1	IonXpress_006_TG2	IonXpress_007_TG3	IonXpress_008_TG4
Oligodendrocyte	S1pr5	-0.971431	-1.94342	-0.494109	-1.21759	-1.21759	-3.18442	-1.94342	-2.47393
Oligodendrocyte	Slc45a3	-0.971431	0.389567	0.0976108	-0.713119	0.443607	0.238787	0.887525	1.30451
Oligodendrocyte	Rab37	-0.599462	0.176323	2.03562	1.16993	-0.37707	-0.643856	0.659925	-1.88897
Oligodendrocyte	Gng13	0.137504	-0.0588937	-0.0291463	0.863938	0.250962	-0.915936	0.739848	0.895303
Oligodendrocyte	Pkd2l1	0.62293	-0.0588937	-0.168123	-0.943416	1.14405	0.941106	0.189034	-0.184425
Oligodendrocyte	Tmem151a	0.748461	0.286881	1.37295	0.163499	1.4489	1.1635	0.815575	1.14405
Oligodendrocyte	Bace2	1.18269	1.18269	1.87184	0.992768	1.69599	1.94486	1.01436	2.20163
Oligodendrocyte	D7Ertd443e	1.26903	1.38405	0.604071	0.0565835	0.903038	0.863938	0.887525	1.14405
Oligodendrocyte	Acy3	1.65076	1.5656	1.32193	1.27501	2	2.47508	2.22033	2.82171
Oligodendrocyte	Hist1h4h	1.74846	1.83592	0.214125	0.275007	2.06005	1.63227	1.01436	1.40599
Oligodendrocyte	Adssl1	1.81147	2.62994	2.72247	2.77189	2.67582	3.38819	2.58015	2.28096
Oligodendrocyte	Ldb3	1.83996	1	1.03562	0.464668	1.20163	1.02148	0.189034	0.669027
Oligodendrocyte	Gjc2	2.0072	1.12433	1.97085	2.3978	2.87184	2.58015	3.09424	2.02503
Oligodendrocyte	Nol3	2.17951	2.31325	2.26604	2.3505	1.87184	1.98185	1.4489	1.7866
Oligodendrocyte	Nkain2	2.22651	2.38681	2.8339	2.75275	1.69599	1.85997	2.46989	0.584963
Oligodendrocyte	Adamtsl4	2.26903	2.0635	1.21412	1.42223	2.85599	2.32769	2.81558	2.926
Oligodendrocyte	Phlda3	2.43563	2.74631	2.29278	2.25096	2.17313	2.94298	2.46989	3.0072
Oligodendrocyte	Srd5a1	2.45418	1.52607	1.09761	0.790772	2.32769	1.90304	2.72247	1.58496
Oligodendrocyte	Aspa	2.47249	2.81967	3.5008	3.06867	1.93734	1.98185	2.42492	2.74846
Oligodendrocyte	Gpr62	2.47249	1.76553	2.26604	1.79077	2.44626	1.72683	1.81558	1.35614
Oligodendrocyte	Wnt3	2.51096	1.93734	2.23879	2.16993	3.06005	2.44626	3.24793	2.83996
Oligodendrocyte	Itgb4	2.63459	1.87184	1.68257	1.22651	3.10434	3.14893	2.68257	3.72792
Oligodendrocyte	Slco3a1	2.71809	3.09424	3.0197	2.84398	3.18745	3.70377	3.33914	3.97545
Oligodendrocyte	Stmn4	2.74846	2.54597	3.22651	3.05311	2.09085	1.23266	2.76129	1.35614
Oligodendrocyte	Tmem88b	2.78031	1.87184	2.852	2.59694	2.96901	1.774	2.8679	1.7866
Oligodendrocyte	Cdc42ep2	2.83996	2.80116	3.38267	3.27501	2.76765	2.90304	1.29866	3.05485
Oligodendrocyte	Dock5	3.0072	3.97911	2.93923	4.12681	3.5008	3.87086	3.70266	3.848
Oligodendrocyte	Rhou	3.17951	3.38681	3.69265	3.64847	3.38819	2.68032	2.70266	3.17153
Oligodendrocyte	Tmod1	3.17951	3.17951	3.05137	2.55582	3.57531	3.02148	3.40054	3.69933
Oligodendrocyte	Fbxo36	3.42492	3.09424	3.31904	2.02148	2.65535	3.43162	3.57046	3.72792
Oligodendrocyte	B3galt5	3.59216	3.45681	3.44228	3.3505	4.35262	4.29646	4.03298	3.46597
Oligodendrocyte	Larp6	3.62644	2.90497	4.28688	3.852	3.73118	2.38681	3.22188	3.52231
Oligodendrocyte	Mog	3.63459	2.98732	4.54535	3.57652	4.20789	3.68032	4.17313	2.87381
Oligodendrocyte	Pigz	3.66903	3.50208	3.67243	3.60763	3.25399	2.98185	3.76022	3.90014
Oligodendrocyte	Lgi3	3.74953	2.81967	3.52356	2.27501	4.32841	4.17393	3.76977	3.488
Oligodendrocyte	Plekhh1	3.75702	3.28688	4.05137	3.3505	3.9542	3.1127	3.95327	3.6792
Oligodendrocyte	Gpr37	3.78031	3.31179	4.21956	3.12598	4.43496	4.03034	4.14486	3.73769
Oligodendrocyte	Cldn11	3.78031	3.50208	3.71149	2.59694	3.93829	3.88166	3.58135	3.70929
Oligodendrocyte	Ctnna3	3.80323	2.76553	3.08236	2.11103	3.37712	2.60644	3.1375	2.40599
Oligodendrocyte	Fa2h	3.83289	3.17951	4.09677	2.87774	4.37712	3.29719	3.96901	3.65992
Oligodendrocyte	Ermn	4.0197	4.06437	4.86987	4.86047	4.31034	3.16511	4.12267	3.33199
Oligodendrocyte	Pla2g16	4.25927	4.2211	4.6153	4.39917	4.51728	5.09085	4.66334	5.44195
Oligodendrocyte	Galnt6	4.30743	3.80116	3.81558	3.99186	4.59096	4.26529	4.23496	4.45352
Oligodendrocyte	Gamt	4.31325	4.48478	4.69209	4.07553	3.68482	3.60644	4.1152	3.95884
Oligodendrocyte	Cmtm5	4.33414	3.74631	4.66676	3.90304	4.29793	3.93357	3.58135	3.96717
Oligodendrocyte	Tmeff2	4.34483	4.20006	4.26003	4.7301	4.10434	3.35755	4.05572	4.10685
Oligodendrocyte	Josd2	4.46401	4.32481	4.80219	4.53419	4.30378	3.71589	4.38198	4.51665
Oligodendrocyte	Gss	4.50653	4.96301	4.68201	4.89869	5.12887	4.68032	4.67356	4.87922
Oligodendrocyte	Tprn	4.50653	4.41616	4.53481	4.64328	4.54411	4.6311	4.78346	4.74255
Oligodendrocyte	Car14	4.6094	4.26078	4.71205	3.28836	5.10056	5.67412	5.31687	5.86592
Oligodendrocyte	Slain1	4.74147	4.79649	4.84298	4.77189	4.60585	4.23266	4.59694	4.38819
Oligodendrocyte	Aplp1	5.18269	4.76924	5.67214	4.85649	5.58556	5.73904	5.76022	5.41549
Oligodendrocyte	Cntn2	5.19417	4.26078	4.74093	4.51286	5.69627	4.99232	5.07082	4.61353
Oligodendrocyte	Arsg	5.26716	5.31216	5.52325	4.90689	5.41752	6.31814	5.41244	5.99752
Oligodendrocyte	Ppp1r14a	5.33664	5.28355	6.39025	5.97407	4.926	4.43829	4.42425	4.66448
Oligodendrocyte	Rftn1	5.37539	5.35262	4.62585	5.15462	5.64818	5.24489	5.7271	4.94251
Oligodendrocyte	Anln	5.3978	5.62147	5.91934	5.82807	5.67497	4.91791	5.76713	5.21723
Oligodendrocyte	Nkain1	5.41278	4.9222	5.94251	4.98003	5.7658	4.58676	4.87725	4.69432
Oligodendrocyte	Prr5l	5.54288	5.42761	5.4192	5.60526	5.58556	5.24489	5.47346	5.11061
Oligodendrocyte	Slc48a1	5.64328	5.72955	5.74819	5.45976	5.64068	6.01413	6.04811	5.81481
Oligodendrocyte	Efhd1	5.72738	5.49889	6.39025	5.66534	4.92172	4.43162	5.02104	4.8485
Oligodendrocyte	Mag	5.7412	5.63923	6.1469	5.73037	6.20085	6.43863	6.06717	5.64414
Oligodendrocyte	Tppp3	5.8622	6.05289	6.50367	6.29957	6.08619	5.6311	5.804	6.09022
Oligodendrocyte	Inf2	5.88557	5.56407	5.65163	5.65306	5.92576	6.08385	5.80168	6.39129
Oligodendrocyte	Adi1	5.91385	5.88655	5.90665	5.32301	5.71287	5.84197	5.804	5.97728
Oligodendrocyte	Mal	5.93286	5.95907	6.67455	5.85624	5.94977	6.1418	5.93216	6.0542
Oligodendrocyte	Cryab	5.99209	5.85225	6.21082	6.24298	5.81455	5.26115	6.13011	6.00944
Oligodendrocyte	Sh3gl3	6.06307	5.60348	6.87848	6.62059	5.24031	3.83895	5.01703	4.18587
Oligodendrocyte	Gsn	6.19121	6.51538	6.1177	6.22978	6.78254	6.69502	6.49633	6.77215
Oligodendrocyte	Pdlim2	6.20848	6.16932	6.50795	6.22149	5.90761	5.68902	5.66846	5.60555
Oligodendrocyte	Padi2	6.24241	5.92434	5.38853	5.37816	5.98914	5.51475	6.1373	5.23764
Oligodendrocyte	Ndrg1	6.37278	5.97522	5.84071	5.6851	6.33163	6.24279	6.6175	6.22747
Oligodendrocyte	Sept4	6.60274	6.3726	7.27947	6.82248	6.6844	6.17632	6.6659	6.25946
Oligodendrocyte	Synj2	7.00854	6.41735	6.6401	6.88081	6.65664	6.35067	6.1336	6.69808
Oligodendrocyte	Kif5a	8.27333	8.25899	8.98356	8.56033	7.06253	5.99232	7.20945	6.20183
Oligodendrocyte	Cnp	8.34252	7.886	7.78823	7.41811	8.3786	8.09064	8.36768	7.61073
Oligodendrocyte	Prr18	8.37334	7.99594	8.60389	8.36457	6.88374	6.28503	7.0662	6.1014
Oligodendrocyte	Trp53inp2	8.9389	8.72925	9.25802	9.0926	8.21709	7.76759	8.22815	7.47111
Oligodendrocyte	Apod	9.03609	9.14282	9.28466	9.55488	9.97655	9.52791	9.72257	10.0816
Oligodendrocyte	Scd1	9.32139	8.8009	9.61559	9.60779	8.87777	8.22651	8.7105	8.28341
Oligodendrocyte	Lpar1	9.69401	9.43127	10.3595	9.94537	8.45935	7.84134	8.39395	8.11014
Oligodendrocyte	Qdpr	9.98674	10.0503	10.9473	10.4024	8.9859	8.32638	8.78891	8.27104
Oligodendrocyte	Trak2	10.4441	10.0106	10.6364	10.7649	9.80481	9.38424	9.91827	9.58489
Oligodendrocyte	Mobp	11.5412	11.6189	12.5146	12.4827	10.9375	10.3958	11.1621	10.2255
Oligodendrocyte	Plekhb1	12.8533	12.6951	13.5663	13.2806	12.0656	11.0739	11.943	11.2836

## Sheet: Macrophages
Cell Type	Gene	IonXpress_001_WT1	IonXpress_002_WT2	IonXpress_003_WT3	IonXpress_004_WT4	IonXpress_005_TG1	IonXpress_006_TG2	IonXpress_007_TG3	IonXpress_008_TG4
Macrophages	Ifitm1	-0.971431	-0.713119	0.0976108	-0.535332	-1.55639	0.0976108	1.1375	1.99277
Macrophages	Relb	-0.761213	-0.713119	-1.47393	-0.943416	-0.971431	-0.915936	-0.915936	-1.51457
Macrophages	S100a6	-0.321928	1.0635	-0.494109	0.641546	0.695994	1.98185	0.887525	1.62761
Macrophages	Msr1	-0.184425	-0.0588937	0.321928	0.925999	1.14405	0.475085	1.19535	0.895303
Macrophages	Traf3ip2	0.31034	-0.0588937	-0.494109	-2.55639	-1.21759	0.475085	0.189034	1.14405
Macrophages	Ly6i	0.925999	2.09424	-0.168123	1.85997	0.443607	1.98185	-0.0439433	-1.18442
Macrophages	Fut7	0.978196	-0.200913	-0.888969	-0.713119	0.15056	0.0976108	0.0840643	-3.47393
Macrophages	Ms4a8a	1.47508	2.74631	0.903038	0.790772	1.69599	1.58015	2.24793	1.66903
Macrophages	Tnfsf14	1.74846	2.28688	0.321928	2.84398	1.97085	1.94486	1.77821	2.43029
Macrophages	Trim56	1.77821	0.650765	1.32193	0.713696	0.903038	1.58015	1.91839	2.11437
Macrophages	Slfn4	1.98185	3.56682	2.15704	3.95233	1.65535	1.94486	0.739848	3.61824
Macrophages	Il18rap	2.15704	1.5656	0.422233	1.59932	2.90497	3.09592	1.70487	2.62994
Macrophages	Kynu	2.17951	1.33914	1.97085	2.37573	1.76977	2.98185	2.27501	2.40599
Macrophages	Gpr141	2.22651	3.42223	2.88753	3.96809	3.31615	4.17393	3.09424	3.03914
Macrophages	Gch1	2.49313	3.31179	3.57773	3.33914	2.93734	3.58015	3.35191	3.55459
Macrophages	Scarf1	2.51096	1.68706	1.32193	1.27501	1.80323	2.83996	2.68257	2.7845
Macrophages	Cxcl1	2.54844	2.20789	2.68257	1.27501	1.90689	0.356144	1.77821	3.06867
Macrophages	Slco3a1	2.71809	3.09424	3.0197	2.84398	3.18745	3.70377	3.33914	3.97545
Macrophages	Ccl22	2.74846	3.38681	2.0036	2.19535	3.61589	2.70487	3.9279	2.11437
Macrophages	Ms4a4c	2.74846	3.52356	2.39506	3.95977	3.42358	3.68032	4.10098	3.91743
Macrophages	Nedd4	2.79494	2.66903	2.66221	2.51349	2.9222	3.52857	3.20789	3.99186
Macrophages	Fam26f	3.25852	3.54597	3.5008	4.01525	3.10434	3.91265	4.10098	3.488
Macrophages	Usp18	3.37573	3.66903	3.72137	4	4.55459	4.14812	4.68313	4.02326
Macrophages	Cxcl2	3.46336	4.33128	3.34483	4.28836	3.76765	4.01167	4.22805	4.62352
Macrophages	Plscr1	3.51979	3.60881	3.38267	3.78973	3.5435	3.76235	3.9364	3.91743
Macrophages	Antxr2	3.55704	4.56133	3.59932	4.47962	4.37086	4.72137	4.26828	4.61353
Macrophages	Cfp	3.60881	4.36177	3.47768	4.42828	4.11853	3.87086	4.16591	3.22805
Macrophages	Vegfa	3.71699	4.04177	3.12763	3.44493	2.7137	3.59335	3.51602	4.45352
Macrophages	Alcam	3.74093	4.1375	3.82477	4.18903	4.25323	4.0018	4.08576	4.40054
Macrophages	Ms4a7	3.90497	3.8885	4.21956	4.37504	3.83794	4.13996	4.82883	4.44824
Macrophages	Clec4e	4	5.28983	4.03562	5.62556	4.15381	4.04963	4.01703	5.33557
Macrophages	Clec4e	4	5.28983	4.03562	5.62556	4.15381	4.04963	4.01703	5.33557
Macrophages	Clec4n	4.0268	4.39232	4.11187	4.14812	4.46858	3.59335	4.70266	4.74739
Macrophages	Kcnn4	4.03298	3.65878	3.5008	2.85997	4.0009	3.71589	3.74093	2.97453
Macrophages	Lilra6	4.05832	4.85	2.57773	5.30743	4.87234	5.22033	4.77873	4.78503
Macrophages	Ecm1	4.33914	4.53978	2.81558	3.39917	4.90545	3.92315	4.57046	4.47119
Macrophages	Pdpn	4.33914	4.50716	4.52356	3.60763	4.35896	5.16993	4.81558	5.62877
Macrophages	Cd274	4.38543	5.20711	4.51223	4.98413	4.40054	4.94298	4.64847	4.74739
Macrophages	Jak2	4.50653	4.3799	4.90014	4.93168	4.88899	4.84449	4.57046	4.97545
Macrophages	Fgr	4.56986	5.09043	4.43696	5.14078	4.79494	5.35438	4.53792	4.80787
Macrophages	Lgals3	4.57894	5.73417	5.05918	5.91337	5.46271	5.88435	5.25512	5.60822
Macrophages	Iqgap2	4.71315	4.41007	3.93829	4.14078	4.46858	4.91791	4.37643	4.86592
Macrophages	Ccr2	4.85499	4.84549	3.60999	4.38681	5.42324	5.17832	5.15866	4.22728
Macrophages	Bst1	5.03606	6.0847	4.05137	6.14588	5.41481	5.18706	4.53232	5.80116
Macrophages	Tlr8	5.08364	4.79233	3.74093	4.2817	4.7126	5.42055	5.53792	4.78973
Macrophages	Clec4d	5.08364	6.32481	5.17033	6.39163	5.57531	5.94556	5.47086	6.65693
Macrophages	Il15	5.21994	5.08279	5.27053	5.34802	4.8846	5.1177	5.07468	5.46826
Macrophages	Gpr132	5.33128	5.0492	3.82477	4.71149	5.42055	4.9279	5.09719	4.75702
Macrophages	Polr3c	5.58976	5.732	5.3978	5.27575	5.42626	5.74766	5.51317	5.51349
Macrophages	Trem1	5.60703	6.43062	5.11187	6.66306	6.10077	6.12205	5.46793	6.53434
Macrophages	Crip1	5.6642	6.11228	5.66959	5.97016	6.52152	6.50112	6.46646	6.69808
Macrophages	Ccr1	5.73335	6.26547	6.13237	6.40922	5.99684	5.69794	6.0691	6.07703
Macrophages	Ms4a6d	5.75702	6.3466	6.32265	6.2804	6.21257	5.75916	6.39438	5.9507
Macrophages	Psen2	5.89797	5.99887	5.58616	5.43696	6.25663	6.21199	6.16048	5.43329
Macrophages	Pglyrp1	5.98368	7.03188	5.57561	6.42828	6.55321	7.12195	6.53372	6.89191
Macrophages	Ifitm6	6.01837	7.23419	5.779	7.13802	6.83517	7.46671	6.50605	7.57909
Macrophages	Wfdc17	6.45187	6.40105	6.0119	6.64068	6.47671	6.07703	6.64832	6.78267
Macrophages	Myd88	6.74618	6.9191	6.62191	6.87234	6.65549	6.71425	6.75902	6.49249
