# Supplementary material for: Profiling Microglia in a Mouse Model of Machado–Joseph Disease
Source: Biomedicines. 2022 Jan 23;10(2):237. doi: 10.3390/biomedicines10020237 (PMC8869404; doi:10.3390/biomedicines10020237)
Supplement: Supplementary file 1 [file biomedicines-10-00237-s001.zip › Supplementary_Data_2.xlsx]

## Sheet: Overview datasets and reference
	Genes overlapping between published gene sets and enriched genes in CMVMJD135 and WT-derived microglia
		Dataset	Tissue	Design	Platform	Reference	Total number of genes compared	Overlap between MJD microglia DEGs and Dataset	Fisher's exact test (p value)	Odds ratio	Intersection genes
	Physiological aging	HUMAN: Human postmortem Aging	Human cortical microglia	37 to 102 years old	Illumina HiSeq 2500	[62]	572	0	0.1812	0.2001
		MICE: Aging DBA and Aging BL6-SJL mice	Whole Brain Microglia	4 and 24 months old mice	Illumina mouseref8	[50]	1093	5	0.809	1.089	Cdyl; Epsti1; 1110004F10Rik; Xpr1; Nek9
		MICE: Aging C57BL/6J mice Cluster 2(AO) (P540)	Whole Brain Microglia	Cluster 2(AO) 18 months old mice	Illumina Nextseq 500	[38]	136	0	> 0.9999	0
		MICE: Aging C57BL/6J mice Cluster 3(AO) (P540)	Whole Brain Microglia	Cluster 3(AO) 18 months old mice	Illumina Nextseq 500	[38]	37	0	> 0.9999	0
		MICE: Adult C57BL/6J mice cluster 1a (P100)	Whole Brain Microglia	Cluster 1a 3 months old mice	Illumina Nextseq 500	[38]	23	0	> 0.9999	0
		MICE: Adult C57BL/6J mice cluster 1b (P100)	Whole Brain Microglia	cluster 1b 3 months old mice	Illumina Nextseq 500	[38]	12	0	> 0.9999	0
	Accelerated aging	MICE: Transgenic accelerated aged ERCC1 microglia	Whole-brain Microglia	4 months ERCC1 transgenic and control	Illumina mouseref8	[50]	2713	13	0.6358	1.156	Lamc1; Zfp62; Epsti1; Cpsf1; Fbxw4 Ap3m2; 1110004F10Rik; Fos; Atp6v0a1; Klhl24; Frmd4b; Csad; Ola1
	Alzheimer disease (AD)	HUMAN: Human Alzheimer Microglia (HAM) Cluster	Frontal and Temporal Cortices	AD (72 to 84 years old) cases and aged matched controls (71 to 88 years old)	Illumina HiSeq2500	[52]	66	0	> 0.9999	0
		MICE: App-Ps1 Alzheimer's disease transgenic mice	Whole-brain Microglia	16 months transgenic and control	Illumina mouseref8	[50,53]	3235	19	0.1424	1.485	Lamc1; Cpsf1; Zfp568; Scd2; Abca7; Fbxw4 St8sia4; Ap3m2; Gpld1; Haghl; Atp6v0a1; Junb; Klhl24; Frmd4b; Tbkbp1; Csad; Ola1; Nek9
		MICE: Homozygous AppNL-G-F/NL-G-F (knock-in mouse model of AD)	Cerebral cortex microglia	8-month-old AppNL-G-F/NL-G-F and control mice	NovaSeq 6000	[51]	3318	31	<0.0001	2.768	Cux2; Gm6548; Ncam1; Bend6; Arhgef12; Rnf144b; Epsti1; Mkl2; Arhgef15; Abcb1a; Rbfox1; Tyro3; Alpl; Foxf2; Sox8; Ahnak; Caskin2; Scd2; Atp2b4; Fbxw4; Phlpp1; St8sia4; Cpd; Sh2d5; Gpld1; Syt3; Fos; Junb; Acsl4; Plin2; Klhl24
		MICE: rTg4510 mouse model of Taupathology	Cerebral cortex microglia	7-month-old rTg4510 mice and control mice	NovaSeq 6000	[51]	2630	16	0.1482	1.528	Cux2; Ncam1; Bend6; Tyro3; Nav1; Ptpn4; Scd2; Atp2b4; St8sia4; Cpd; Sh2d5; Gpld1; Fos; Junb; Plin2; Tbkbp1
			Forebrain microglia	8 months-old rTg4510 and wild type mice	Illumina HiSeq2000	[54]	2950	12	>0.9999	0.9587	Arhgef15; Rbfox1; Degs2; Alpl; Nav1; Caskin2; St8sia4; Cpd; Fmnl2; Plin2; Ola1; Zfp882
		MICE: 5xFAD mice model	Hippocampi and cortices microglia	8.5 month-old 5xFAD mice and wild type mice	Illumina HiSeq2000	[54]	715	5	0.2312	1.696	Scd2; St8sia4; Cpd; Plin2; Ola1
		MICE: App-Ps1 Alzheimer's disease transgenic mice	Total cortex microglia	15- to 18-month-old AD mice and WT littermates	Illumina HiSeq2000	[53,54]	947	5	0.6026	1.265	Scd2; St8sia4; Cpd; Plin2; Frmd4b;
	DAM Cluster for AD	MICE: 5XFAD transgenic mice	Whole Brain microglia	3 WT and 3 AD 6-month-old mice	Illumina NextSeq 500	[63]	102	1	0.351	2.349	Scd2
	Amyotrophic lateral sclerosis(ALS)	MICE: Transgenic neurodegeneration Sod1-mice (SOD1(G93A))	Spinal cord microglia	2, 3, 4 months transgenic mice and aged matched controls	Illumina sequencing	[50,55]	1766	6	0.7049	0.7919	Lamc1; Scd2; Gpld1; Frmd4b; Csad; Ola1;
			Lumbar spinal cord microglia	5-month-old SODG93A mice and control mice	NovaSeq 6000	[51]	3106	27	0.0003	2.459	Lamc1; Ncam1; Bend6; Hipk3; Lrrc58; Usp11; Arhgef15; Abcb1a; Alpl; Bmpr2; Nav1; Caskin2; Fbxl12; St8sia4; Cpd; Fmnl2; Gpld1; Atp6v0a1; Plin2; Klhl24; Tbkbp1; Cnot1; Tmem106b; Csad; Xpr1; Rnh1; Foxf2
			Lumbar spinal cord microglia	Control microglia and hSOD1G93A mice at early symptomatic age (P90 days old)	Affymetrix GeneChip® MOE 430 2.0	[56]	630	3	0.7502	1.133	Ncam1; Ahnak; Cpd
	DAM Cluster for ALS	MICE: Transgenic neurodegeneration Sod1-mice (SOD1(G93A))	Spinal cord microglia	At early (day 80) and late (day 135) disease progression stages	Illumina NextSeq 500	[63]	836	3	> 0.9999	0.8451	Scd2; Cpd; Sh2d5
	Huntington disease	MICE: R62 mouse model of HD	Striatum	11 weeks of age control versus R6/2	HiSeq 4000 (Illumina)	[57]	45	1	0.1735	5.406	Abca7
		HUMAN: Human postmortem control versus HD	Cingulate cortex microglia	HD cases and aged matched controls (36 to71 years old)	Illumina NOVAseq 6000	[58]	149	0	>0.9999	0.7803
		BV2 microglia cell lines transduced with lentivirus expressing mHTT N548		BV2 microglia cell lines transduced with lentivirus expressing mHTT N548 in comparison with empty vector (control) and expressing HTT N548 at 24h and 48h	Illumina HiSeq 2000	[59]	81	0	>0.9999	1.435
	Activation microglia	MICE: Intreperitoneal LPS injected microglia mice	Whole-brain Microglia	4 months C57BL/6 mice with and without LPS	Illumina mouseref8	[50]	4202	23	0.1886	1.387	Zfp62; L3mbtl3; Hipk3; Mef2c; Olfr791; Akap7; Fbxl12; Scd2; Fbxw4; St8sia4; Ap3m2; Gsk3b; Rbbp6; 1110004F10Rik; St5; Haghl; Atp6v0a1; Klhl24; Frmd4b; Tbkbp1; Csad; Ola1; Xpr1
		MICE: Injury cluster IR1 (Injury-Responsive Microglia) (saline injected in white matter) (P100)	Whole-brain Microglia	3 months old mice C57BL/6 mice with and without saline	Illumina Nextseq 500	[38]	201	0	> 0.9999	0
		MICE: Injury cluster IR2 (Injury-Responsive Microglia) (LPC injected in white matter, promote myelin loss) (P100)	Whole-brain Microglia	3 months old mice C57BL/6 mice with LPC and without LPC	Illumina Nextseq 500	[38]	197	0	> 0.9999	0
	Ataxia Telangiectasia (AT)	HUMAN: Human postmortem tissues AT	Cerebellum microglia	AT cases and aged matched controls (19 to 50 years old)	Illumina Novaseq	[60]	1577	6	>0.9999	0.8948	MEF2C; ST8SIA4; RNF144B; A2M; PTPN4; TYRO3
			Prefrontal cortex microglia	AT cases and aged matched controls (19 to 50 years old)	Illumina Novaseq	[60]	1222	4	0.8201	0.7655	ST8SIA4; FOS; ABCA7; NCAM1
	Parkinson disease (PD)	MICE: Parkinson's disease mouse model α-syn-A53T	Midbrain microglia	Six-month-old male PD model mice and control mice	BGISEQ-500	[61]	85	0	>0.9999	1.368
			Striatum microglia	Six-month-old male PD model mice and control mice	BGISEQ-500	[61]	39	1	0.1522	6.261	Atp6v0a1
	Experimental autoimmune encephalomyelitis (EAE)	MICE: EAE mice (Oxidative Stress Gene Cluster)	Spinal cord CNS innate immune cells	8- to 12-week-old EAE mice	Illumina Hiseq4000	[48]	639	4	0.3488	1.506	Ahnak; Cpd; Plin2; Rnh1
		MICE: EAE mice (onset EAE Cluster 2)	Spinal cord microglia cells	8- to 12-week-old EAE mice	Illumina Hiseq4000	[48]	791	5	0.3909	1.527	Mef2c; Fbxw4; Cpd; Fos; Junb
	Genes enriched in striatum and cerebellum microglia	MICE: Cx3cr1CreErt2/+;Eef1a1LSLeGFPL10a/+ mice (microglia-specific TRAP mice)	Genes Enriched in cerebellum microglia over striatum microglia	9 months Cx3cr1CreErt2/+;Eef1a1LSLeGFPL10a/+ mice	DESeq2	[49]	297	2	0.3574	1.612	Tmem136; Zfp568
			Genes Enriched in striatum microglia over cerebellum microglia	9 months Cx3cr1CreErt2/+;Eef1a1LSLeGFPL10a/+ mice	DESeq2	[49]	733	4	0.5545	1.307	Mef2c; Epsti1; Frmd4b; Csad
			Genes equally expressed in both striatum and cerebellum microglia	9 months Cx3cr1CreErt2/+;Eef1a1LSLeGFPL10a/+ mice	DESeq2	[49]	250	2	0.2847	1.921	Rnf144b; Nek9
	Engulfment Cluster	MICE: Cx3cr1CreErt2/+;Eef1a1LSLeGFPL10a/+ mice (microglia-specific TRAP mice)	From the 297 cbMg-enriched genes identified by microglia-TRAP	9 months Cx3cr1CreErt2/+;Eef1a1LSLeGFPL10a/+ mice	DESeq2	[49]	48	0	> 0.9999	0
	Catabolism Cluster	MICE: Cx3cr1CreErt2/+;Eef1a1LSLeGFPL10a/+ mice (microglia-specific TRAP mice)	From the 297 cbMg-enriched genes identified by microglia-TRAP	9 months Cx3cr1CreErt2/+;Eef1a1LSLeGFPL10a/+ mice	DESeq2	[49]	45	0	> 0.9999	0
	Transcription regulation Cluster	MICE: Cx3cr1CreErt2/+;Eef1a1LSLeGFPL10a/+ mice (microglia-specific TRAP mice)	From the 297 cbMg-enriched genes identified by microglia-TRAP	9 months Cx3cr1CreErt2/+;Eef1a1LSLeGFPL10a/+ mice	DESeq2	[49]	47	0	> 0.9999	0
	Chromatin modification Cluster	MICE: Cx3cr1CreErt2/+;Eef1a1LSLeGFPL10a/+ mice (microglia-specific TRAP mice)	From the 297 cbMg-enriched genes identified by microglia-TRAP	9 months Cx3cr1CreErt2/+;Eef1a1LSLeGFPL10a/+ mice	DESeq2	[49]	13	0	> 0.9999	0
	Proinflammatory Cluster	MICE: Cx3cr1CreErt2/+;Eef1a1LSLeGFPL10a/+ mice (microglia-specific TRAP mice)	From the 297 cbMg-enriched genes identified by microglia-TRAP	9 months Cx3cr1CreErt2/+;Eef1a1LSLeGFPL10a/+ mice	DESeq2	[49]	21	0	> 0.9999	0
	Microglial genes highly expressed and/or affected in different neuroinflammatory conditions detected by Nanostring Inflammation kit		Whole Brain microglia	8–10 weeks old	MG400	[64]	46	2	0.0162	10.92	Mef2c; Fos
	Supplementary References
	Galatro, T.F.; Holtman, I.R.; Lerario, A.M.; Vainchtein, I.D.; Brouwe, N.; Sola, P.R.; Veras, M.M.; Pereira, T.F.; Leite, R.E.P.; Moller, T.; Wes, P.D.; Sogayar, M.C.; Laman, J.D.; Dunnen, W.D.; Pasqualucci, C.A.; Oba-Shinjo, S.M.; Boddeke, E.W.G.M.; Marie, S.K.N.; Eggen, B.J.L. Transcriptomic analysis of purified human cortical microglia reveals age-associated changes. Nature Neuroscience 2017, …	[62]
	Holtman, I.R.; Raj, D.D.; Miller, J.A.; Schaafsma, W.; Yin, Z.; Brouwer, N.; Wes, P.D.; Moller, T.; Orre, M.; Kamphuis, W.; Hol, E.M.; Boddeke, E.W.G.M.; Eggen, B.J.L. Induction of a common microglia gene expression signature by aging and neurodegenerative conditions: a co-expression meta-analysis. Acta Neuropathologica Communications 2015, 3. doi:10.1186/s40478-015-0203-5 .	[50]
	Hammond, T.R.; Dufort, C.; Dissing-Olesen, L.; Giera, S.; Young, A.; Wysoker, A.; Walker, A.J.; Gergits, F.; Segel, M.; Nemesh, J.; Marsh, S.E.; Saunders, A.; Macosko, E.; Ginhoux, F.; Chen, J.; Franklin, R.J.M.; Piao, X.; McCarroll, S.A.; Stevens, B. Single-Cell RNA Sequencing of Microglia throughout the Mouse Lifespan and in the Injured Brain Reveals Complex Cell-State Changes. Immunity 2019, 5…	[38]
	Srinivasan, K.; Friedman, B.A.; Etxeberria, A.; Huntley, M.A.; Brug, M.P.V.D.; Foreman, O.; Paw, J.S.; Modrusan, Z.; Beach, T.G.; Serrano, G.E.; Hansen, D.V. Alzheimer’s Patient Microglia Exhibit Enhanced Aging and Unique Transcriptional Activation. Cell Reports 2020, 31. doi:10.1016/j.celrep.2020.107843.	[52]
	Orre, M.; Kamphuis, W.; Osborn, L.M.; Jansen, A.H.P.; Kooijman, L.; Bossers, K.; Hol, E.M. Isolation of glia from Alzheimer’s mice reveals inflammation and dysfunction. Neurobiology of aging 2014, 35. doi:10.1016/j.neurobiolaging.2014.06.004.	[53]
	Sobue, A.; Komine, O.; Hara, Y.; Endo, F.; Mizoguchi, H.; Watanabe, S.; Murayama, S.; Saito, T.; Saido, T.C.; Sahara, N.; Higuchi, M.; Ogi, T.; Yamanaka, K. Microglial gene signature reveals loss of homeostatic microglia associated with neurodegeneration of Alzheimer´s disease. Acta Neuropathologica Communications 2021, 9. doi:10.1186/s40478-020-01099-x.	[51]
	Wang, H.; Li, Y.; Ryder, J.W.; Hole, J.T.; Ebert, P.J.; Airey, D.C.; Qian, H.R.; Logsdon, B.; Fisher, A.; Ahmed, Z.; Murray, T.K.; Cavallini, A.; Bose, S.; Eastwood, B.J.; Collier, D.A.; Dage, J.L.; Miller, B.B.; Merchant, K.M.; O‘Neill, M.J.; Demattos, R.B. Genome-wide RNAseq study of the molecular mechanisms underlying microglia activation in response to pathological tau perturbation in the rTg…	[54]
	Keren-Shaul, H.; Spinrad, A.; Weiner, A.; Matcovitch-Natan, O.; Dvir-Szternfeld, R.; Ulland, T.K.; David, E.; Baruch, K.; LaraAstaiso, D.; Toth, B.; Itzkovitz, S.; Colonna, M.; Schwartz, M.; Amit, I. A Unique Microglia Type Associated with Restricting Development of Alzheimer’s Disease. Cell 2017, 169, 1276–1290. doi:10.1016/j.cell.2017.05.018.	[63]
	Chiu, I.M.; Morimoto, E.T.A.; Goodarzi, H.; Liao, J.T.; Keeffe, S.O.; Phatnani, H.P.; Muratet, M.; Carrol, M.C.; Levy, S.; Tavazoie, S.; Myers, R.M.; Maniatis, T. A neurodegeneration-specific gene-expression signature of acutely isolated microglia from an amyotrophic lateral sclerosis mouse model. Cell Reports 2013, 4, 385–401. doi:10.1016/j.celrep.2013.06.018.	[55]
	Noristani, H.N.; Sabourin, J.C.; Gerber, Y.N.; Teigell, M.; Sommacal, A.; Vivanco, M.D.; Weber, M.; Perrin, E. Brca1 is expressed in human microglia and is dysregulated in human and animal model of ALS. Molecular Neurodegeneration 2015, 10, 385–401. doi:10.1186/s13024-015-0023-x	[56]
	Crapser, J.D.; Ochaba, J.; Soni, N.; Reidling, J.C.; Thompson, L.M.; Green, K.N. Microglial depletion prevents extracellular matrix changes and striatal volume reduction in a model of Huntington’s disease. Brain 2020, 143, 266–288. doi:10.1093/brain/awz363.	[57]
	Al-Dalahmah, O.; Sosunov, A.A.; Shaik, A.; Ofori, K.; Liu, Y.; Vonsattel, P.; Adorjan, I.; Menon, V.; Goldman, J.E. Single-nucleus RNA-seq identifies Huntington disease astrocyte states. Acta Neuropathologica Communications 2020, 8. doi:10.1186/s40478-020- 0880-6	[58]
	Crotti, A.; Benner, C.; Kerman, B.E.; Gosselin, D.; Lagier-Tourenne, C.; Zuccato, C.; Cattaneo, E.; Gage, F.H.; Cleveland, D.W.; Glass, C.K. Mutant Huntingtin promotes autonomous microglia activation via myeloid lineage-determining factors. Nature Neuroscience 2014, 17, 513–21. doi:10.1038/nn.3668	[59]
	Lai, J.; Kim, J.; Jeffries, A.M.; Tolles, A.; Chittenden, T.W.; Buckley, P.G.; Yu, T.W.; Lodato, M.A.; Lee, E.A. Single-nucleus transcriptomic analyses reveal microglial activation underlying cerebellar degeneration in Ataxia Telangiectasia. bioRxiv 2021. doi:10.1101/2021.09.09.459619.	[60]
	Zhong, J.; Tang, G.; Zhu, J.; Wu, W.; Li, G.; Lin, X.; Liang, L.; Chai, C.; Zeng, Y.; Wang, F.; Luo, L.; Li, J.; Chen, F.; Huang, Z.; Zhang, X.; Zhang, Y.; Liu, H.; Qiu, X.; Tang, S.; Chen, D. Single-cell brain atlas of Parkinson’s disease mouse model. Journal of Genetics and Genomics 2021, 48, 277–288. doi:10.1016/j.jgg.2021.01.003.	[61]
	Mendiola, A.S.; Rysu, J.K.; Bardehle, S.; Meyer-Franke, A.; Ang, K.K.H.; Wilson, C.; Baeten, K.M.; Hanspers, K.; Merlini, M.; Thomas, S.; Petersen, M.A.; Williams, A.; Thomas, R.; Rafalski, V.A.; Meza-Acevedo, R.; Tognatta, R.; Yan, Z.; Pfaff, S.J.; Machado, M.R.; Bedard, C.; Coronado, P.E.R.; Jiang, X.; Wang, J.; Pleiss, M.A.; Green, A.J.; Zamvil, S.S.; Pico, A.R.; Bruneau, B.G.; Arkin, M.R.; Ak…	[48]
	Ayata, P.; Badimon, A.; Strasburger, H.J.; Duff, M.K.; Montgomery, S.E.; Loh, Y.H.E.; Ebert, A.; Pimenova, A.A.; Ramirez, B.R.; Chan, A.T.; Sullivan, J.M.; Purushothaman, I.; Scarpa, J.R.; Goate, A.M.; Busslinger, M.; Shen, L.; Losic, B.; Schaefer, A. Epigenetic regulation of brain region-specific microglia clearance activity. Nature Neuroscience 2018, 21, 1049–1060. doi:10.1038/s41593-018- 0192-…	[49]
	Butovsky, O.; Jedrychowski, M.P.; Moore, C.S.; Cialic, R.; Lanser, A.J.; Gabriely, G.; Koeglsperger, T.; Dake, B.; Wu, P.M.; Doykan, C.E.; Fanek, Z.; Liu, L.; Chen, Z.; Rothstein, J.D.; Ransohoff, R.M.; Gygi, S.P.; Antel, J.P.; Weiner, H.L. Identification of a unique TGF-β-dependent molecular and functional signature in microglia. Nature Neuroscience 2014, 17, 131–43. doi:10.1038/nn.3599.	[64]
